# Supplementary material for: 3-(Adamantan-1-yl)-4-benzyl-1H-1,2,4-triazole-5(4H)-thione
Source: Acta Crystallogr Sect E Struct Rep Online. 2014 Jun 14;70(Pt 7):o766–7. doi: 10.1107/S1600536814013257 (PMC4120616; doi:10.1107/S1600536814013257)
Supplement: Supplementary file 1 [file e-70-0o766-sup1.cif]

##############################################################################
#                                                                            #
# This CIF contains the data in a paper accepted for publication in          #
# Acta Crystallographica Section E. It conforms to the requirements of       #
# Notes for Authors for Acta Crystallographica Section E, and has been       #
# peer reviewed under the auspices of the IUCr Commission on Journals.       #
#                                                                            #
# Full details of the Crystallographic Information File format               #
# are given in the paper "The Crystallographic Information File (CIF):       #
# a New Standard Archive File for Crystallography" by S. R. Hall, F. H.      #
# Allen and I. D. Brown [Acta Cryst. (1991), A47, 655-685].                  #
#                                                                            #
# The current version of the core CIF dictionary is obtainable from          #
# ftp://ftp.iucr.org/pub/cif_core.dic.                                       #
#                                                                            #
# Software is freely available for graphical display of the structure(s)     #
# in this CIF. For information consult the CIF software page                 #
# http://www.iucr.org/resources/cif/software.                                #
#                                                                            #
# This file may be used for bona fide research purposes within the           #
# scientific community so long as proper attribution is given to the journal # 
# article from which it was obtained.                                        #
#                                                                            #
##############################################################################
data_global
_audit_creation_method     'form.cif (version 2.0)'
_journal_data_validation_number     ?
_journal_date_recd_electronic     2014-06-03
_journal_date_accepted     2014-06-06
_journal_name_full     'Acta Crystallographica, Section E'
_journal_year     2014
_journal_volume     70
_journal_issue      7
_journal_page_first     o766
_journal_page_last     o767
_journal_paper_category     QO
_journal_paper_doi     10.1107/S1600536814013257
_journal_coeditor_code     SJ5408
loop_
    _publ_contact_author_name
    _publ_contact_author_address
    _publ_contact_author_email
    'Prof. Fun Hoong-Kun'
;
Department of Pharmaceutical Chemistry,
College of Pharmacy,
King Saud University,
PO Box 2457, Riaydh 11451,
Saudi Arabia
;
 hfun.c@ksu.edu.sa
    'Ali A. El-Emam'
;
Department of Pharmaceutical Chemistry,
College of Pharmacy,
King Saud University,
PO Box 2457, Riaydh 11451,
Saudi Arabia
King Abdullah Institute for Nanotechnology (KAIN),
King Saud University,
Riyadh 11451,
Saudi Arabia
;
 elemam5@hotmail.com
_publ_contact_author_fax     '+966 146-76220'
_publ_contact_author_phone     '+966 146-77335'
_publ_section_title
;
3-(Adamantan-1-yl)-4-benzyl-1<i>H</i>-1,2,4-triazole-5(4<i>H</i>)-thione
;
loop_
    _publ_author_name
    _publ_author_footnote
    _publ_author_address
    'Fatmah A. M. Al-Omary' ?
;
Department of Pharmaceutical Chemistry,
College of Pharmacy,
King Saud University,
PO Box 2457, Riaydh 11451,
Saudi Arabia
;
    'Hazem A. Ghabbour' ?
;
Department of Pharmaceutical Chemistry,
College of Pharmacy,
King Saud University,
PO Box 2457, Riaydh 11451,
Saudi Arabia
;
    'Ali A. El-Emam' ?
;
Department of Pharmaceutical Chemistry,
College of Pharmacy,
King Saud University,
PO Box 2457, Riaydh 11451,
Saudi Arabia
King Abdullah Institute for Nanotechnology (KAIN),
King Saud University,
Riyadh 11451,
Saudi Arabia
;
    'Chidan Kumar, C. S.'
;
Thomson Reuters ResearcherID: C-3194-2011.
;
;
X-ray Crystallography Unit,
School of Physics,
Universiti Sains Malaysia,
11800 USM, Penang,
Malaysia
;
    'Hoong-Kun Fun'
;
Thomson Reuters ResearcherID: A-3561-2009.
;
;
Department of Pharmaceutical Chemistry,
College of Pharmacy,
King Saud University,
PO Box 2457, Riaydh 11451,
Saudi Arabia
X-ray Crystallography Unit,
School of Physics,
Universiti Sains Malaysia,
11800 USM, Penang,
Malaysia
;
data_I
_audit_creation_method     SHELXL-97
_database_code_depnum_ccdc_archive     'CCDC 1007119'
_chemical_name_systematic
;
3-(Adamantan-1-yl)-4-benzyl-1<i>H</i>-1,2,4-triazole-5(4<i>H</i>)-thione
;
_chemical_name_common     ?
_chemical_formula_moiety     'C19 H23 N3 S'
_chemical_formula_sum     'C19 H23 N3 S'
_chemical_formula_iupac     'C19 H23 N3 S'
_chemical_formula_weight     325.46
_chemical_melting_point     ?
_symmetry_cell_setting     triclinic
_symmetry_space_group_name_H-M     'P -1'
_symmetry_space_group_name_Hall     '-P 1'
loop_
    _symmetry_equiv_pos_as_xyz
    'x, y, z'
    '-x, -y, -z'
_cell_length_a     7.6407(4)
_cell_length_b     10.5150(5)
_cell_length_c     12.3434(5)
_cell_angle_alpha     67.1806(13)
_cell_angle_beta     72.9688(13)
_cell_angle_gamma     70.0695(14)
_cell_volume     844.42(7)
_cell_formula_units_Z     2
_cell_measurement_reflns_used     9608
_cell_measurement_theta_min     2.89
_cell_measurement_theta_max     30.56
_cell_measurement_temperature     293(2)
_exptl_crystal_description     'block'
_exptl_crystal_colour     'colourless'
_exptl_crystal_size_max     0.60
_exptl_crystal_size_mid     0.48
_exptl_crystal_size_min     0.34
_exptl_crystal_density_diffrn     1.280
_exptl_crystal_density_meas     ?
_exptl_crystal_density_method     'not measured'
_exptl_crystal_F_000     348
_exptl_absorpt_coefficient_mu     0.195
_exptl_absorpt_correction_type     multi-scan
_exptl_absorpt_process_details     '(<i>SADABS</i>; Bruker, 2009)'
_exptl_absorpt_correction_T_min     0.8913
_exptl_absorpt_correction_T_max     0.9365
_exptl_special_details
;
;
_diffrn_ambient_temperature     293(2)
_diffrn_radiation_type     MoK\a
_diffrn_radiation_wavelength     0.71073
_diffrn_radiation_source     'fine-focus sealed tube'
_diffrn_radiation_monochromator     graphite
_diffrn_measurement_device_type     'Bruker APEXII CCD'
_diffrn_measurement_method     '\f and \w scans'
_diffrn_detector_area_resol_mean     ?
_diffrn_reflns_number     43581
_diffrn_reflns_av_R_equivalents     0.0289
_diffrn_reflns_av_sigmaI/netI     0.0134
_diffrn_reflns_theta_min     2.17
_diffrn_reflns_theta_max     30.56
_diffrn_reflns_theta_full     30.56
_diffrn_measured_fraction_theta_max     0.997
_diffrn_measured_fraction_theta_full     0.997
_diffrn_reflns_limit_h_min     -10
_diffrn_reflns_limit_h_max     10
_diffrn_reflns_limit_k_min     -15
_diffrn_reflns_limit_k_max     15
_diffrn_reflns_limit_l_min     -17
_diffrn_reflns_limit_l_max     17
_diffrn_standards_number     0
_diffrn_standards_interval_count     ?
_diffrn_standards_interval_time     ?
_diffrn_standards_decay_%     ?
_refine_special_details
;
Refinement of <i>F</i>^2^ against ALL reflections. The weighted <i>R</i>-factor
<i>wR</i> and goodness of fit <i>S</i> are based on <i>F</i>^2^, conventional
<i>R</i>-factors <i>R</i> are based on <i>F</i>, with <i>F</i> set to zero for
negative <i>F</i>^2^. The threshold expression of <i>F</i>^2^ >
\s(<i>F</i>^2^) is used only for calculating <i>R</i>-factors(gt) <i>etc</i>.
and is not relevant to the choice of reflections for refinement.
<i>R</i>-factors based on <i>F</i>^2^ are statistically about twice as large
as those based on <i>F</i>, and <i>R</i>- factors based on ALL data will be
even larger.
;
_reflns_number_total     5166
_reflns_number_gt     4651
_reflns_threshold_expression     I>2\s(I)
_refine_ls_structure_factor_coef     Fsqd
_refine_ls_matrix_type     full
_refine_ls_R_factor_all     0.0500
_refine_ls_R_factor_gt     0.0461
_refine_ls_wR_factor_gt     0.1231
_refine_ls_wR_factor_ref     0.1266
_refine_ls_goodness_of_fit_ref     1.081
_refine_ls_restrained_S_all     1.081
_refine_ls_number_reflns     5166
_refine_ls_number_parameters     212
_refine_ls_number_restraints     0
_refine_ls_hydrogen_treatment     mixed
_refine_ls_weighting_scheme     calc
_refine_ls_weighting_details
         'calc w=1/[\s^2^(Fo^2^)+(0.0747P)^2^+0.1424P] where P=(Fo^2^+2Fc^2^)/3'
_atom_sites_solution_hydrogens     geom
_atom_sites_solution_primary     direct
_atom_sites_solution_secondary     difmap
_refine_ls_shift/su_max     0.001
_refine_ls_shift/su_mean     0.000
_refine_diff_density_max     0.308
_refine_diff_density_min     -0.560
_refine_ls_extinction_method     none
_refine_ls_extinction_coef     ?
loop_
    _atom_type_symbol
    _atom_type_description
    _atom_type_scat_dispersion_real
    _atom_type_scat_dispersion_imag
    _atom_type_scat_source
    'C' 'C' 0.0033 0.0016
                         'International Tables Vol C Tables 4.2.6.8 and 6.1.1.4'
    'H' 'H' 0.0000 0.0000
                         'International Tables Vol C Tables 4.2.6.8 and 6.1.1.4'
    'N' 'N' 0.0061 0.0033
                         'International Tables Vol C Tables 4.2.6.8 and 6.1.1.4'
    'S' 'S' 0.1246 0.1234
                         'International Tables Vol C Tables 4.2.6.8 and 6.1.1.4'
_computing_data_collection     'APEX2 (Bruker, 2009)'
_computing_cell_refinement     'SAINT (Bruker, 2009)'
_computing_data_reduction     'SAINT (Bruker, 2009)'
_computing_structure_solution     'SHELXS97 (Sheldrick, 2008)'
_computing_structure_refinement     'SHELXL97 (Sheldrick, 2008)'
_computing_molecular_graphics     'SHELXTL (Sheldrick, 2008)'
_computing_publication_material
;
SHELXTL (Sheldrick, 2008) and PLATON (Spek, 2009)
;
loop_
    _atom_site_type_symbol
    _atom_site_label
    _atom_site_fract_x
    _atom_site_fract_y
    _atom_site_fract_z
    _atom_site_U_iso_or_equiv
    _atom_site_adp_type
    _atom_site_calc_flag
    _atom_site_refinement_flags
    _atom_site_occupancy
    _atom_site_symmetry_multiplicity
    _atom_site_disorder_assembly
    _atom_site_disorder_group
    S S1 1.05370(4) 0.44991(3) 0.32578(3) 0.03965(10) Uani d . 1 1 . .
    N N1 0.70863(12) 0.63160(9) 0.28216(7) 0.02792(16) Uani d . 1 1 . .
    N N2 0.74865(14) 0.58334(11) 0.45903(8) 0.0360(2) Uani d . 1 1 . .
    N N3 0.57266(14) 0.67716(11) 0.45231(8) 0.0359(2) Uani d . 1 1 . .
    C C1 0.75626(15) 0.49115(13) 0.03402(10) 0.0363(2) Uani d . 1 1 . .
    H H1A 0.8142 0.5555 -0.0302 0.044 Uiso calc R 1 1 . .
    C C2 0.71844(19) 0.38114(15) 0.01658(13) 0.0471(3) Uani d . 1 1 . .
    H H2A 0.7512 0.3719 -0.0593 0.057 Uiso calc R 1 1 . .
    C C3 0.6325(2) 0.28550(15) 0.11137(15) 0.0522(3) Uani d . 1 1 . .
    H H3A 0.6073 0.2118 0.0995 0.063 Uiso calc R 1 1 . .
    C C4 0.5840(2) 0.29922(14) 0.22381(14) 0.0497(3) Uani d . 1 1 . .
    H H4A 0.5253 0.2349 0.2876 0.060 Uiso calc R 1 1 . .
    C C5 0.62220(17) 0.40876(12) 0.24249(10) 0.0390(2) Uani d . 1 1 . .
    H H5A 0.5903 0.4169 0.3187 0.047 Uiso calc R 1 1 . .
    C C6 0.70774(13) 0.50549(10) 0.14754(8) 0.02895(19) Uani d . 1 1 . .
    C C7 0.75127(15) 0.62875(11) 0.15983(8) 0.03048(19) Uani d . 1 1 . .
    H H7A 0.8846 0.6242 0.1282 0.037 Uiso calc R 1 1 . .
    H H7B 0.6793 0.7175 0.1113 0.037 Uiso calc R 1 1 . .
    C C8 0.83679(14) 0.55430(10) 0.35740(9) 0.03030(19) Uani d . 1 1 . .
    C C9 0.54907(13) 0.70511(10) 0.34398(8) 0.02803(18) Uani d . 1 1 . .
    C C10 0.37568(13) 0.81094(10) 0.29687(8) 0.02757(18) Uani d . 1 1 . .
    C C11 0.22454(18) 0.84649(16) 0.40233(11) 0.0460(3) Uani d . 1 1 . .
    H H11A 0.1894 0.7604 0.4584 0.055 Uiso calc R 1 1 . .
    H H11B 0.2761 0.8830 0.4439 0.055 Uiso calc R 1 1 . .
    C C12 0.04846(19) 0.95844(17) 0.35680(13) 0.0513(3) Uani d . 1 1 . .
    H H12A -0.0461 0.9806 0.4247 0.062 Uiso calc R 1 1 . .
    C C13 0.1044(2) 1.09463(16) 0.26935(19) 0.0642(4) Uani d . 1 1 . .
    H H13A 0.1566 1.1326 0.3094 0.077 Uiso calc R 1 1 . .
    H H13B -0.0065 1.1663 0.2411 0.077 Uiso calc R 1 1 . .
    C C14 0.2523(2) 1.05937(13) 0.16312(15) 0.0553(4) Uani d . 1 1 . .
    H H14A 0.2873 1.1465 0.1064 0.066 Uiso calc R 1 1 . .
    C C15 0.1686(2) 0.99973(17) 0.10091(13) 0.0546(3) Uani d . 1 1 . .
    H H15A 0.0585 1.0705 0.0709 0.065 Uiso calc R 1 1 . .
    H H15B 0.2614 0.9773 0.0336 0.065 Uiso calc R 1 1 . .
    C C16 0.11210(18) 0.86562(14) 0.18917(12) 0.0436(3) Uani d . 1 1 . .
    H H16A 0.0581 0.8279 0.1488 0.052 Uiso calc R 1 1 . .
    C C17 0.28778(16) 0.75284(12) 0.23410(11) 0.0380(2) Uani d . 1 1 . .
    H H17A 0.3800 0.7290 0.1672 0.046 Uiso calc R 1 1 . .
    H H17B 0.2524 0.6667 0.2897 0.046 Uiso calc R 1 1 . .
    C C18 0.42886(18) 0.94874(12) 0.20848(12) 0.0428(3) Uani d . 1 1 . .
    H H18A 0.4818 0.9870 0.2479 0.051 Uiso calc R 1 1 . .
    H H18B 0.5239 0.9277 0.1415 0.051 Uiso calc R 1 1 . .
    C C19 -0.03504(18) 0.90065(16) 0.29388(14) 0.0499(3) Uani d . 1 1 . .
    H H19A -0.1464 0.9712 0.2654 0.060 Uiso calc R 1 1 . .
    H H19B -0.0728 0.8153 0.3493 0.060 Uiso calc R 1 1 . .
    H H1N2 0.798(3) 0.5628(19) 0.5188(16) 0.056(5) Uiso d . 1 1 . .
loop_
    _atom_site_aniso_label
    _atom_site_aniso_U_11
    _atom_site_aniso_U_22
    _atom_site_aniso_U_33
    _atom_site_aniso_U_12
    _atom_site_aniso_U_13
    _atom_site_aniso_U_23
    S1 0.03414(15) 0.04240(16) 0.04517(17) 0.00090(11) -0.01292(11) -0.02211(12)
    N1 0.0301(4) 0.0295(4) 0.0249(3) -0.0049(3) -0.0058(3) -0.0114(3)
    N2 0.0363(4) 0.0423(5) 0.0276(4) -0.0032(4) -0.0107(3) -0.0118(3)
    N3 0.0351(4) 0.0435(5) 0.0264(4) -0.0027(4) -0.0068(3) -0.0140(3)
    C1 0.0341(5) 0.0463(6) 0.0330(5) -0.0067(4) -0.0059(4) -0.0208(4)
    C2 0.0439(6) 0.0582(7) 0.0537(7) -0.0057(5) -0.0127(5) -0.0368(6)
    C3 0.0468(7) 0.0482(7) 0.0780(9) -0.0082(5) -0.0187(6) -0.0355(7)
    C4 0.0485(7) 0.0399(6) 0.0619(8) -0.0167(5) -0.0066(6) -0.0158(5)
    C5 0.0414(6) 0.0381(5) 0.0367(5) -0.0109(4) -0.0020(4) -0.0144(4)
    C6 0.0261(4) 0.0323(4) 0.0295(4) -0.0029(3) -0.0052(3) -0.0149(3)
    C7 0.0348(5) 0.0337(5) 0.0238(4) -0.0092(4) -0.0022(3) -0.0122(3)
    C8 0.0327(4) 0.0295(4) 0.0302(4) -0.0067(3) -0.0087(3) -0.0103(3)
    C9 0.0301(4) 0.0295(4) 0.0242(4) -0.0063(3) -0.0044(3) -0.0101(3)
    C10 0.0292(4) 0.0276(4) 0.0256(4) -0.0053(3) -0.0050(3) -0.0101(3)
    C11 0.0372(5) 0.0618(7) 0.0336(5) 0.0026(5) -0.0053(4) -0.0240(5)
    C12 0.0377(6) 0.0647(8) 0.0516(7) 0.0076(5) -0.0096(5) -0.0357(6)
    C13 0.0572(8) 0.0428(7) 0.1067(13) 0.0107(6) -0.0372(9) -0.0429(8)
    C14 0.0536(7) 0.0294(5) 0.0729(9) -0.0095(5) -0.0244(7) 0.0022(5)
    C15 0.0523(7) 0.0577(8) 0.0418(6) -0.0021(6) -0.0200(6) -0.0058(6)
    C16 0.0399(6) 0.0473(6) 0.0527(7) -0.0034(5) -0.0192(5) -0.0243(5)
    C17 0.0377(5) 0.0351(5) 0.0480(6) -0.0052(4) -0.0136(4) -0.0199(4)
    C18 0.0402(6) 0.0310(5) 0.0536(7) -0.0126(4) -0.0123(5) -0.0043(4)
    C19 0.0324(5) 0.0551(7) 0.0610(8) -0.0069(5) -0.0090(5) -0.0207(6)
_geom_special_details
;
All e.s.d.'s (except the e.s.d. in the dihedral angle between two l.s. planes)
are estimated using the full covariance matrix. The cell e.s.d.'s are taken
into account individually in the estimation of e.s.d.'s in distances, angles
and torsion angles; correlations between e.s.d.'s in cell parameters are only
used when they are defined by crystal symmetry. An approximate (isotropic)
treatment of cell e.s.d.'s is used for estimating e.s.d.'s involving l.s.
planes.
;
loop_
    _geom_bond_atom_site_label_1
    _geom_bond_atom_site_label_2
    _geom_bond_site_symmetry_2
    _geom_bond_distance
    _geom_bond_publ_flag
    S1 C8 . 1.6784(10) ?
    N1 C8 . 1.3735(12) ?
    N1 C9 . 1.3915(12) ?
    N1 C7 . 1.4586(12) ?
    N2 C8 . 1.3351(13) ?
    N2 N3 . 1.3732(13) ?
    N2 H1N2 . 0.846(19) ?
    N3 C9 . 1.3065(12) ?
    C1 C2 . 1.3876(16) ?
    C1 C6 . 1.3946(13) ?
    C1 H1A . 0.9300 ?
    C2 C3 . 1.378(2) ?
    C2 H2A . 0.9300 ?
    C3 C4 . 1.379(2) ?
    C3 H3A . 0.9300 ?
    C4 C5 . 1.3929(17) ?
    C4 H4A . 0.9300 ?
    C5 C6 . 1.3840(15) ?
    C5 H5A . 0.9300 ?
    C6 C7 . 1.5131(13) ?
    C7 H7A . 0.9700 ?
    C7 H7B . 0.9700 ?
    C9 C10 . 1.5086(13) ?
    C10 C11 . 1.5396(14) ?
    C10 C18 . 1.5396(14) ?
    C10 C17 . 1.5415(14) ?
    C11 C12 . 1.5368(18) ?
    C11 H11A . 0.9700 ?
    C11 H11B . 0.9700 ?
    C12 C19 . 1.517(2) ?
    C12 C13 . 1.532(3) ?
    C12 H12A . 0.9800 ?
    C13 C14 . 1.535(3) ?
    C13 H13A . 0.9700 ?
    C13 H13B . 0.9700 ?
    C14 C15 . 1.525(2) ?
    C14 C18 . 1.5344(18) ?
    C14 H14A . 0.9800 ?
    C15 C16 . 1.520(2) ?
    C15 H15A . 0.9700 ?
    C15 H15B . 0.9700 ?
    C16 C19 . 1.5185(19) ?
    C16 C17 . 1.5351(16) ?
    C16 H16A . 0.9800 ?
    C17 H17A . 0.9700 ?
    C17 H17B . 0.9700 ?
    C18 H18A . 0.9700 ?
    C18 H18B . 0.9700 ?
    C19 H19A . 0.9700 ?
    C19 H19B . 0.9700 ?
loop_
    _geom_angle_atom_site_label_1
    _geom_angle_atom_site_label_2
    _geom_angle_atom_site_label_3
    _geom_angle_site_symmetry_1
    _geom_angle_site_symmetry_3
    _geom_angle
    _geom_angle_publ_flag
    C8 N1 C9 . . 108.06(8) ?
    C8 N1 C7 . . 121.22(8) ?
    C9 N1 C7 . . 130.71(8) ?
    C8 N2 N3 . . 113.41(9) ?
    C8 N2 H1N2 . . 126.3(12) ?
    N3 N2 H1N2 . . 119.1(12) ?
    C9 N3 N2 . . 104.79(8) ?
    C2 C1 C6 . . 120.22(11) ?
    C2 C1 H1A . . 119.9 ?
    C6 C1 H1A . . 119.9 ?
    C3 C2 C1 . . 120.15(11) ?
    C3 C2 H2A . . 119.9 ?
    C1 C2 H2A . . 119.9 ?
    C2 C3 C4 . . 119.91(11) ?
    C2 C3 H3A . . 120.0 ?
    C4 C3 H3A . . 120.0 ?
    C3 C4 C5 . . 120.43(12) ?
    C3 C4 H4A . . 119.8 ?
    C5 C4 H4A . . 119.8 ?
    C6 C5 C4 . . 119.92(11) ?
    C6 C5 H5A . . 120.0 ?
    C4 C5 H5A . . 120.0 ?
    C5 C6 C1 . . 119.36(10) ?
    C5 C6 C7 . . 123.23(9) ?
    C1 C6 C7 . . 117.40(9) ?
    N1 C7 C6 . . 114.42(8) ?
    N1 C7 H7A . . 108.7 ?
    C6 C7 H7A . . 108.7 ?
    N1 C7 H7B . . 108.7 ?
    C6 C7 H7B . . 108.7 ?
    H7A C7 H7B . . 107.6 ?
    N2 C8 N1 . . 103.79(9) ?
    N2 C8 S1 . . 129.01(8) ?
    N1 C8 S1 . . 127.19(8) ?
    N3 C9 N1 . . 109.93(9) ?
    N3 C9 C10 . . 122.14(9) ?
    N1 C9 C10 . . 127.80(8) ?
    C9 C10 C11 . . 108.87(8) ?
    C9 C10 C18 . . 109.22(8) ?
    C11 C10 C18 . . 108.93(10) ?
    C9 C10 C17 . . 112.77(8) ?
    C11 C10 C17 . . 107.69(9) ?
    C18 C10 C17 . . 109.28(9) ?
    C12 C11 C10 . . 110.21(10) ?
    C12 C11 H11A . . 109.6 ?
    C10 C11 H11A . . 109.6 ?
    C12 C11 H11B . . 109.6 ?
    C10 C11 H11B . . 109.6 ?
    H11A C11 H11B . . 108.1 ?
    C19 C12 C13 . . 109.53(12) ?
    C19 C12 C11 . . 109.84(11) ?
    C13 C12 C11 . . 109.41(12) ?
    C19 C12 H12A . . 109.3 ?
    C13 C12 H12A . . 109.3 ?
    C11 C12 H12A . . 109.3 ?
    C12 C13 C14 . . 109.13(10) ?
    C12 C13 H13A . . 109.9 ?
    C14 C13 H13A . . 109.9 ?
    C12 C13 H13B . . 109.9 ?
    C14 C13 H13B . . 109.9 ?
    H13A C13 H13B . . 108.3 ?
    C15 C14 C18 . . 109.88(12) ?
    C15 C14 C13 . . 109.38(12) ?
    C18 C14 C13 . . 109.37(13) ?
    C15 C14 H14A . . 109.4 ?
    C18 C14 H14A . . 109.4 ?
    C13 C14 H14A . . 109.4 ?
    C16 C15 C14 . . 109.44(11) ?
    C16 C15 H15A . . 109.8 ?
    C14 C15 H15A . . 109.8 ?
    C16 C15 H15B . . 109.8 ?
    C14 C15 H15B . . 109.8 ?
    H15A C15 H15B . . 108.2 ?
    C19 C16 C15 . . 109.94(11) ?
    C19 C16 C17 . . 109.96(11) ?
    C15 C16 C17 . . 109.53(10) ?
    C19 C16 H16A . . 109.1 ?
    C15 C16 H16A . . 109.1 ?
    C17 C16 H16A . . 109.1 ?
    C16 C17 C10 . . 109.85(9) ?
    C16 C17 H17A . . 109.7 ?
    C10 C17 H17A . . 109.7 ?
    C16 C17 H17B . . 109.7 ?
    C10 C17 H17B . . 109.7 ?
    H17A C17 H17B . . 108.2 ?
    C14 C18 C10 . . 109.81(9) ?
    C14 C18 H18A . . 109.7 ?
    C10 C18 H18A . . 109.7 ?
    C14 C18 H18B . . 109.7 ?
    C10 C18 H18B . . 109.7 ?
    H18A C18 H18B . . 108.2 ?
    C12 C19 C16 . . 109.24(10) ?
    C12 C19 H19A . . 109.8 ?
    C16 C19 H19A . . 109.8 ?
    C12 C19 H19B . . 109.8 ?
    C16 C19 H19B . . 109.8 ?
    H19A C19 H19B . . 108.3 ?
loop_
    _geom_torsion_atom_site_label_1
    _geom_torsion_atom_site_label_2
    _geom_torsion_atom_site_label_3
    _geom_torsion_atom_site_label_4
    _geom_torsion_site_symmetry_1
    _geom_torsion_site_symmetry_2
    _geom_torsion_site_symmetry_3
    _geom_torsion_site_symmetry_4
    _geom_torsion
    _geom_torsion_publ_flag
    C8 N2 N3 C9 . . . . 1.25(13) ?
    C6 C1 C2 C3 . . . . 0.06(19) ?
    C1 C2 C3 C4 . . . . 0.0(2) ?
    C2 C3 C4 C5 . . . . -0.4(2) ?
    C3 C4 C5 C6 . . . . 0.7(2) ?
    C4 C5 C6 C1 . . . . -0.56(17) ?
    C4 C5 C6 C7 . . . . 179.01(11) ?
    C2 C1 C6 C5 . . . . 0.21(16) ?
    C2 C1 C6 C7 . . . . -179.39(10) ?
    C8 N1 C7 C6 . . . . 85.08(11) ?
    C9 N1 C7 C6 . . . . -95.63(12) ?
    C5 C6 C7 N1 . . . . 4.38(14) ?
    C1 C6 C7 N1 . . . . -176.04(9) ?
    N3 N2 C8 N1 . . . . -1.21(12) ?
    N3 N2 C8 S1 . . . . 178.19(8) ?
    C9 N1 C8 N2 . . . . 0.70(11) ?
    C7 N1 C8 N2 . . . . -179.87(9) ?
    C9 N1 C8 S1 . . . . -178.72(7) ?
    C7 N1 C8 S1 . . . . 0.71(14) ?
    N2 N3 C9 N1 . . . . -0.74(11) ?
    N2 N3 C9 C10 . . . . -176.86(9) ?
    C8 N1 C9 N3 . . . . 0.04(11) ?
    C7 N1 C9 N3 . . . . -179.32(10) ?
    C8 N1 C9 C10 . . . . 175.88(9) ?
    C7 N1 C9 C10 . . . . -3.48(16) ?
    N3 C9 C10 C11 . . . . -13.20(14) ?
    N1 C9 C10 C11 . . . . 171.41(10) ?
    N3 C9 C10 C18 . . . . 105.64(11) ?
    N1 C9 C10 C18 . . . . -69.75(12) ?
    N3 C9 C10 C17 . . . . -132.65(10) ?
    N1 C9 C10 C17 . . . . 51.96(13) ?
    C9 C10 C11 C12 . . . . 177.91(10) ?
    C18 C10 C11 C12 . . . . 58.90(14) ?
    C17 C10 C11 C12 . . . . -59.52(13) ?
    C10 C11 C12 C19 . . . . 60.43(15) ?
    C10 C11 C12 C13 . . . . -59.83(15) ?
    C19 C12 C13 C14 . . . . -60.12(15) ?
    C11 C12 C13 C14 . . . . 60.33(15) ?
    C12 C13 C14 C15 . . . . 59.48(15) ?
    C12 C13 C14 C18 . . . . -60.91(15) ?
    C18 C14 C15 C16 . . . . 60.57(16) ?
    C13 C14 C15 C16 . . . . -59.51(15) ?
    C14 C15 C16 C19 . . . . 60.18(14) ?
    C14 C15 C16 C17 . . . . -60.75(14) ?
    C19 C16 C17 C10 . . . . -60.82(13) ?
    C15 C16 C17 C10 . . . . 60.09(13) ?
    C9 C10 C17 C16 . . . . 179.74(9) ?
    C11 C10 C17 C16 . . . . 59.61(12) ?
    C18 C10 C17 C16 . . . . -58.58(12) ?
    C15 C14 C18 C10 . . . . -59.41(15) ?
    C13 C14 C18 C10 . . . . 60.67(14) ?
    C9 C10 C18 C14 . . . . -178.04(10) ?
    C11 C10 C18 C14 . . . . -59.25(14) ?
    C17 C10 C18 C14 . . . . 58.16(13) ?
    C13 C12 C19 C16 . . . . 60.51(14) ?
    C11 C12 C19 C16 . . . . -59.68(15) ?
    C15 C16 C19 C12 . . . . -60.60(14) ?
    C17 C16 C19 C12 . . . . 60.06(14) ?
loop_
    _geom_hbond_atom_site_label_D
    _geom_hbond_atom_site_label_H
    _geom_hbond_atom_site_label_A
    _geom_hbond_site_symmetry_A
    _geom_hbond_distance_DH
    _geom_hbond_distance_HA
    _geom_hbond_distance_DA
    _geom_hbond_angle_DHA
    _geom_hbond_publ_flag
    N2 H1N2 S1 2_766 0.85(2) 2.44(2) 3.2753(11) 169.1(18) yes
    C19 H19B Cg1 1_455 0.9700 2.85 3.7885(17) 141 yes
_iucr_refine_instructions_details
;
TITL AD50 in P-1 (RT)
CELL 0.71073   7.64070  10.51500  12.34340  67.1806  72.9688  70.0695
ZERR    2.00   0.00040   0.00050   0.00050   0.0013   0.0013   0.0014
LATT  1
SFAC C H N S
UNIT 38 46 6 2
SIZE 0.341 0.478 0.604
L.S. 10
BOND $H
ACTA
CONF
FMAP 2
PLAN 20
WGHT    0.074700    0.142400
FVAR       0.40157
S1    4   1.05370   0.44991   0.32578  11.00000   0.03414   0.04240 =
       0.04517  -0.02211  -0.01292   0.00090
N1    3   0.70863   0.63160   0.28216  11.00000   0.03006   0.02954 =
       0.02489  -0.01136  -0.00577  -0.00494
N2    3   0.74865   0.58334   0.45903  11.00000   0.03627   0.04226 =
       0.02755  -0.01175  -0.01066  -0.00320
N3    3   0.57266   0.67716   0.45230  11.00000   0.03512   0.04348 =
       0.02642  -0.01397  -0.00680  -0.00269
C1    1   0.75626   0.49115   0.03402  11.00000   0.03413   0.04626 =
       0.03302  -0.02078  -0.00590  -0.00674
AFIX  43
H1A   2   0.81416   0.55553  -0.03020  11.00000  -1.20000
AFIX   0
C2    1   0.71844   0.38114   0.01658  11.00000   0.04393   0.05819 =
       0.05373  -0.03678  -0.01273  -0.00569
AFIX  43
H2A   2   0.75115   0.37193  -0.05926  11.00000  -1.20000
AFIX   0
C3    1   0.63253   0.28550   0.11137  11.00000   0.04681   0.04815 =
       0.07797  -0.03548  -0.01869  -0.00819
AFIX  43
H3A   2   0.60734   0.21180   0.09954  11.00000  -1.20000
AFIX   0
C4    1   0.58396   0.29922   0.22381  11.00000   0.04851   0.03993 =
       0.06194  -0.01581  -0.00657  -0.01666
AFIX  43
H4A   2   0.52529   0.23491   0.28758  11.00000  -1.20000
AFIX   0
C5    1   0.62220   0.40875   0.24249  11.00000   0.04141   0.03814 =
       0.03666  -0.01439  -0.00199  -0.01088
AFIX  43
H5A   2   0.59029   0.41688   0.31868  11.00000  -1.20000
AFIX   0
C6    1   0.70774   0.50549   0.14753  11.00000   0.02612   0.03226 =
       0.02946  -0.01491  -0.00518  -0.00288
C7    1   0.75127   0.62875   0.15983  11.00000   0.03482   0.03366 =
       0.02384  -0.01217  -0.00216  -0.00922
AFIX  23
H7A   2   0.88461   0.62415   0.12817  11.00000  -1.20000
H7B   2   0.67928   0.71747   0.11134  11.00000  -1.20000
AFIX   0
C8    1   0.83678   0.55430   0.35740  11.00000   0.03273   0.02950 =
       0.03024  -0.01029  -0.00866  -0.00672
C9    1   0.54907   0.70511   0.34398  11.00000   0.03013   0.02950 =
       0.02423  -0.01006  -0.00439  -0.00626
C10   1   0.37568   0.81094   0.29687  11.00000   0.02923   0.02758 =
       0.02562  -0.01006  -0.00500  -0.00527
C11   1   0.22454   0.84649   0.40233  11.00000   0.03724   0.06180 =
       0.03360  -0.02400  -0.00530   0.00258
AFIX  23
H11A  2   0.18936   0.76043   0.45835  11.00000  -1.20000
H11B  2   0.27605   0.88304   0.44393  11.00000  -1.20000
AFIX   0
C12   1   0.04846   0.95844   0.35680  11.00000   0.03774   0.06471 =
       0.05162  -0.03570  -0.00962   0.00763
AFIX  13
H12A  2  -0.04608   0.98059   0.42469  11.00000  -1.20000
AFIX   0
C13   1   0.10438   1.09463   0.26934  11.00000   0.05718   0.04283 =
       0.10666  -0.04287  -0.03725   0.01071
AFIX  23
H13A  2   0.15663   1.13260   0.30941  11.00000  -1.20000
H13B  2  -0.00649   1.16630   0.24113  11.00000  -1.20000
AFIX   0
C14   1   0.25228   1.05937   0.16312  11.00000   0.05358   0.02944 =
       0.07286   0.00217  -0.02439  -0.00950
AFIX  13
H14A  2   0.28728   1.14648   0.10643  11.00000  -1.20000
AFIX   0
C15   1   0.16863   0.99973   0.10091  11.00000   0.05228   0.05772 =
       0.04183  -0.00576  -0.01999  -0.00212
AFIX  23
H15A  2   0.05850   1.07048   0.07089  11.00000  -1.20000
H15B  2   0.26138   0.97733   0.03361  11.00000  -1.20000
AFIX   0
C16   1   0.11210   0.86562   0.18917  11.00000   0.03986   0.04732 =
       0.05265  -0.02433  -0.01925  -0.00345
AFIX  13
H16A  2   0.05812   0.82788   0.14884  11.00000  -1.20000
AFIX   0
C17   1   0.28778   0.75284   0.23410  11.00000   0.03772   0.03512 =
       0.04797  -0.01986  -0.01361  -0.00521
AFIX  23
H17A  2   0.38004   0.72895   0.16721  11.00000  -1.20000
H17B  2   0.25237   0.66667   0.28967  11.00000  -1.20000
AFIX   0
C18   1   0.42886   0.94874   0.20848  11.00000   0.04020   0.03098 =
       0.05357  -0.00431  -0.01226  -0.01259
AFIX  23
H18A  2   0.48183   0.98698   0.24793  11.00000  -1.20000
H18B  2   0.52392   0.92772   0.14148  11.00000  -1.20000
AFIX   0
C19   1  -0.03504   0.90065   0.29388  11.00000   0.03242   0.05510 =
       0.06101  -0.02074  -0.00904  -0.00692
AFIX  23
H19A  2  -0.14644   0.97120   0.26539  11.00000  -1.20000
H19B  2  -0.07281   0.81534   0.34933  11.00000  -1.20000
AFIX   0
H1N2  2   0.79790   0.56276   0.51877  11.00000   0.05585
HKLF 4
END
;
