# Supplementary material for: 3-(Adamantan-1-yl)-4-benzyl-1H-1,2,4-triazole-5(4H)-thione
Source: Acta Crystallogr Sect E Struct Rep Online. 2014 Jun 14;70(Pt 7):o766–7. doi: 10.1107/S1600536814013257 (PMC4120616; doi:10.1107/S1600536814013257)
Supplement: Supplementary file 2 [file e-70-0o766-Isup2.hkl]

# 
# h,k,l, Fc-squared, Fo-squared, sigma(Fo-squared) and status flag 
# 
data_I
_shelx_title ' AD50 in P-1 (RT)' 
_shelx_refln_list_code          4 
_shelx_F_calc_maximum       97.35 
_exptl_crystal_F_000       348.00 
_reflns_d_resolution_high  0.6989 
 
loop_ 
 _symmetry_equiv_pos_as_xyz 
 'x, y, z' 
 '-x, -y, -z' 
 
_cell_length_a     7.6407 
_cell_length_b    10.5150 
_cell_length_c    12.3434 
_cell_angle_alpha  67.181 
_cell_angle_beta   72.969 
_cell_angle_gamma  70.070 
 
_shelx_F_squared_multiplier     1.000 
 
loop_ 
 _refln_index_h 
 _refln_index_k 
 _refln_index_l 
 _refln_F_squared_calc 
 _refln_F_squared_meas 
 _refln_F_squared_sigma 
 _refln_observed_status 
   1   0   0       43.77       43.09      0.51 o 
   2   0   0      619.03      651.70      5.73 o 
   3   0   0      424.35      504.35      4.27 o 
   4   0   0      192.96      213.18      1.84 o 
   5   0   0        0.10        0.41      0.07 o 
   6   0   0      411.14      428.18      3.50 o 
   7   0   0       10.31       10.26      0.26 o 
   8   0   0       10.23       10.51      0.35 o 
   9   0   0       54.12       53.31      0.95 o 
  10   0   0       23.84       25.66      0.96 o 
  -9   1   0       41.52       42.59      0.87 o 
  -8   1   0       17.56       18.17      0.40 o 
  -7   1   0       35.18       34.16      0.50 o 
  -6   1   0        2.38        3.51      0.15 o 
  -5   1   0      311.45      341.10      3.02 o 
  -4   1   0      108.73      141.01      1.25 o 
  -3   1   0      357.38      425.55      3.79 o 
  -2   1   0     2794.60     2899.42     26.44 o 
  -1   1   0       42.54       39.26      0.44 o 
   0   1   0     1216.90      816.84     22.70 o 
   1   1   0     1113.34      972.14      7.23 o 
   2   1   0       10.80        6.99      0.08 o 
   3   1   0      266.52      293.77      2.32 o 
   4   1   0      206.51      235.02      2.13 o 
   5   1   0      103.69      108.13      0.91 o 
   6   1   0      140.37      147.30      1.26 o 
   7   1   0       53.05       48.77      0.53 o 
   8   1   0        3.47        3.10      0.22 o 
   9   1   0       34.11       34.85      0.67 o 
  10   1   0        1.65        2.02      0.40 o 
  -9   2   0       29.49       31.31      0.80 o 
  -8   2   0       20.21       21.11      0.55 o 
  -7   2   0       24.57       25.27      0.58 o 
  -6   2   0        9.15        9.52      0.27 o 
  -5   2   0      255.45      282.24      2.24 o 
  -4   2   0      173.99      188.65      1.64 o 
  -3   2   0        5.73        5.57      0.14 o 
  -2   2   0      155.38      175.00      2.57 o 
  -1   2   0      735.54      844.04      7.77 o 
   0   2   0     1911.08     1745.50     16.50 o 
   1   2   0     9477.86     3986.20     98.35 o 
   2   2   0       12.74        8.45      0.09 o 
   3   2   0        7.69        6.19      0.09 o 
   4   2   0      171.53      187.64      1.58 o 
   5   2   0      110.26      111.48      0.93 o 
   6   2   0       13.38       13.24      0.20 o 
   7   2   0        1.71        1.93      0.14 o 
   8   2   0       11.30        9.39      0.33 o 
   9   2   0       34.94       35.41      0.68 o 
  10   2   0       11.22       12.22      0.78 o 
  -9   3   0       11.67       11.90      0.56 o 
  -8   3   0        6.66        6.42      0.49 o 
  -7   3   0       81.01       84.71      1.21 o 
  -6   3   0       25.43       28.83      0.42 o 
  -5   3   0      138.10      144.63      1.42 o 
  -4   3   0      252.24      228.58      1.91 o 
  -3   3   0       55.27       75.85      0.71 o 
  -2   3   0      352.16      411.52      3.35 o 
  -1   3   0        1.37        0.94      0.06 o 
   0   3   0       80.49       83.69      0.95 o 
   1   3   0     7091.93     4204.93    111.79 o 
   2   3   0      296.82      301.04      2.31 o 
   3   3   0        0.60        1.35      0.05 o 
   4   3   0      325.80      347.98      2.68 o 
   5   3   0       42.53       36.84      0.35 o 
   6   3   0       85.73       80.99      0.68 o 
   7   3   0       54.94       53.02      0.59 o 
   8   3   0       63.18       59.11      0.71 o 
   9   3   0        0.10       -0.23      0.23 o 
  10   3   0        3.62        3.67      0.37 o 
  -8   4   0       76.32       80.43      1.45 o 
  -7   4   0       44.56       47.53      0.82 o 
  -6   4   0       12.11       11.71      0.38 o 
  -5   4   0       13.24       14.28      0.28 o 
  -4   4   0      125.06      123.15      1.14 o 
  -3   4   0       48.45       47.66      0.50 o 
  -2   4   0       52.17       51.02      0.53 o 
  -1   4   0       30.34       30.51      0.39 o 
   0   4   0       11.27       12.16      0.17 o 
   1   4   0       65.05       89.67      0.72 o 
   2   4   0      769.25      807.23      5.99 o 
   3   4   0       23.80       24.76      0.23 o 
   4   4   0       47.44       56.19      0.48 o 
   5   4   0       89.75       82.97      0.69 o 
   6   4   0      123.80      127.75      1.04 o 
   7   4   0       39.15       38.88      0.45 o 
   8   4   0        0.10        0.31      0.16 o 
   9   4   0       14.45       13.21      0.50 o 
  10   4   0        2.24        1.87      0.33 o 
  -8   5   0        2.55        3.23      0.60 o 
  -7   5   0        0.42        1.27      0.33 o 
  -6   5   0       91.20       97.59      1.29 o 
  -5   5   0       32.92       35.06      0.53 o 
  -4   5   0       50.85       53.90      0.64 o 
  -3   5   0       34.71       35.58      0.44 o 
  -2   5   0       79.56       76.77      0.77 o 
  -1   5   0       86.54       89.57      0.88 o 
   0   5   0       27.13       31.13      0.37 o 
   1   5   0        8.57        9.86      0.25 o 
   2   5   0     2116.85     2096.56     18.79 o 
   3   5   0        1.09        1.25      0.07 o 
   4   5   0       46.73       37.38      0.33 o 
   5   5   0        6.42        5.77      0.13 o 
   6   5   0       21.20       17.96      0.23 o 
   7   5   0       41.19       39.92      0.46 o 
   8   5   0       25.39       25.73      0.44 o 
   9   5   0       45.03       43.28      0.70 o 
  10   5   0        2.16        2.87      0.35 o 
  -7   6   0       39.48       42.49      0.96 o 
  -6   6   0       22.27       22.53      0.71 o 
  -5   6   0       24.24       25.26      0.51 o 
  -4   6   0       29.77       29.04      0.48 o 
  -3   6   0      518.69      506.95      4.78 o 
  -2   6   0       91.01       86.50      0.80 o 
  -1   6   0       68.96       74.49      0.70 o 
   0   6   0       21.08       21.46      0.28 o 
   1   6   0       49.67       60.24      0.58 o 
   2   6   0        5.55        2.66      0.09 o 
   3   6   0      261.60      289.02      2.24 o 
   4   6   0        4.62        3.47      0.18 o 
   5   6   0       78.11       76.48      0.67 o 
   6   6   0       34.19       32.93      0.43 o 
   7   6   0      161.86      156.94      1.57 o 
   8   6   0        8.91        9.06      0.27 o 
   9   6   0        5.88        6.83      0.38 o 
  10   6   0        0.08        0.45      0.49 o 
  -7   7   0        0.00        0.03      0.43 o 
  -6   7   0        0.17        0.04      0.32 o 
  -5   7   0       46.24       46.01      0.80 o 
  -4   7   0        8.40        7.34      0.30 o 
  -3   7   0        2.87        2.11      0.21 o 
  -2   7   0      139.86      139.25      1.35 o 
  -1   7   0       50.93       45.30      0.49 o 
   0   7   0       43.94       44.17      0.48 o 
   1   7   0        3.80        3.86      0.19 o 
   2   7   0       88.14       84.18      0.74 o 
   3   7   0       99.04      107.41      0.92 o 
   4   7   0      205.04      205.57      1.68 o 
   5   7   0       34.36       33.05      0.37 o 
   6   7   0       18.33       17.52      0.29 o 
   7   7   0       74.44       73.15      0.81 o 
   8   7   0       13.76       13.67      0.38 o 
   9   7   0        2.09        2.02      0.29 o 
  10   7   0        0.03        0.58      0.50 o 
  -6   8   0        3.18        4.34      0.46 o 
  -5   8   0       83.70       90.61      1.43 o 
  -4   8   0        0.57        1.17      0.25 o 
  -3   8   0       99.27       93.25      1.19 o 
  -2   8   0      320.67      312.23      3.03 o 
  -1   8   0       60.57       61.29      0.73 o 
   0   8   0       47.66       51.81      0.63 o 
   1   8   0      103.27       94.12      0.94 o 
   2   8   0      299.67      290.27      2.65 o 
   3   8   0      204.72      205.98      1.76 o 
   4   8   0      138.96      132.44      1.13 o 
   5   8   0       94.10       90.57      0.79 o 
   6   8   0       76.14       73.71      0.87 o 
   7   8   0       21.16       19.37      0.37 o 
   8   8   0       41.91       41.66      0.75 o 
   9   8   0        0.17       -0.05      0.31 o 
  -5   9   0        8.45        8.92      0.53 o 
  -4   9   0        3.34        3.41      0.38 o 
  -3   9   0        1.26        1.65      0.32 o 
  -2   9   0       18.76       17.77      0.61 o 
  -1   9   0      139.92      142.18      1.75 o 
   0   9   0        5.14        4.58      0.29 o 
   1   9   0      196.22      186.63      2.03 o 
   2   9   0      265.08      267.70      2.47 o 
   3   9   0       36.42       30.50      0.40 o 
   4   9   0       35.40       37.09      0.48 o 
   5   9   0       27.13       23.89      0.43 o 
   6   9   0        0.02       -0.06      0.14 o 
   7   9   0        1.32        1.53      0.20 o 
   8   9   0       29.32       30.59      0.72 o 
   9   9   0        2.85        2.60      0.42 o 
  -5  10   0        0.03        0.85      0.70 o 
  -4  10   0       30.84       31.14      0.97 o 
  -3  10   0        0.53        0.48      0.37 o 
  -2  10   0       10.35        9.17      0.46 o 
  -1  10   0       83.14       79.60      1.32 o 
   0  10   0        3.51        3.33      0.23 o 
   1  10   0       51.59       53.57      0.94 o 
   2  10   0        2.17        0.95      0.25 o 
   3  10   0        2.63        2.90      0.24 o 
   4  10   0        0.27        0.30      0.16 o 
   5  10   0       18.22       19.40      0.46 o 
   6  10   0        5.15        4.39      0.26 o 
   7  10   0        0.01        0.45      0.21 o 
   8  10   0        9.88        9.75      0.49 o 
  -4  11   0        1.88        3.10      1.55 o 
  -3  11   0        0.02        0.19      0.47 o 
  -2  11   0        2.28        1.11      0.43 o 
  -1  11   0       22.12       21.17      0.66 o 
   0  11   0        8.06        8.48      0.48 o 
   1  11   0       67.84       67.47      1.18 o 
   2  11   0        5.87        3.53      0.36 o 
   3  11   0       10.05        9.96      0.42 o 
   4  11   0        1.03        1.08      0.32 o 
   5  11   0        4.17        4.30      0.49 o 
   6  11   0       45.56       42.67      0.84 o 
   7  11   0       21.24       24.80      0.81 o 
   8  11   0        0.01       -0.10      0.45 o 
  -2  12   0        0.00       -0.49      0.49 o 
  -1  12   0        1.08        0.50      0.42 o 
   0  12   0       17.51       14.89      0.68 o 
   1  12   0        7.99        7.28      0.52 o 
   2  12   0       53.94       61.33      1.57 o 
   3  12   0        3.69        4.48      0.44 o 
   4  12   0        0.21        0.22      0.39 o 
   5  12   0        4.48        6.12      0.50 o 
   6  12   0        2.22        2.03      0.36 o 
   7  12   0        3.72        3.52      0.52 o 
   0  13   0        0.65        1.25      0.49 o 
   1  13   0       27.13       30.34      1.06 o 
   2  13   0        3.93        3.90      0.53 o 
   3  13   0       21.32       28.84      1.39 o 
   4  13   0        8.95        9.68      0.65 o 
   5  13   0        1.22        0.84      0.52 o 
   6  13   0        0.00        1.84      1.64 o 
  -5 -13   1        2.42        2.67      0.77 o 
  -4 -13   1        0.70        1.17      0.56 o 
  -3 -13   1       34.18       30.89      1.13 o 
  -2 -13   1        0.26        1.51      0.52 o 
  -1 -13   1        2.52        1.97      0.54 o 
   0 -13   1        0.01       -0.30      0.55 o 
  -6 -12   1        1.70        1.73      0.38 o 
  -5 -12   1        9.15        7.52      0.62 o 
  -4 -12   1        0.14        0.31      0.53 o 
  -3 -12   1       21.10       22.63      1.11 o 
  -2 -12   1       21.87       23.86      0.88 o 
  -1 -12   1       26.00       30.25      0.94 o 
   0 -12   1        0.10       -0.17      0.43 o 
   1 -12   1        1.66        1.93      0.46 o 
   2 -12   1        8.69        9.38      0.67 o 
  -7 -11   1        0.65        1.02      0.46 o 
  -6 -11   1       10.95       12.69      0.71 o 
  -5 -11   1        4.18        4.19      0.41 o 
  -4 -11   1        0.11        0.22      0.32 o 
  -3 -11   1        2.68        1.90      0.27 o 
  -2 -11   1        8.25        6.53      0.37 o 
  -1 -11   1        9.41        8.41      0.40 o 
   0 -11   1        9.28        7.97      0.47 o 
   1 -11   1        9.37        8.66      0.44 o 
   2 -11   1        0.91        0.59      0.44 o 
   3 -11   1       24.32       25.40      0.95 o 
  -8 -10   1        3.49        4.89      0.51 o 
  -7 -10   1        5.52        4.59      0.33 o 
  -6 -10   1        0.04        0.04      0.19 o 
  -5 -10   1       56.67       53.06      0.75 o 
  -4 -10   1       11.79        8.28      0.33 o 
  -3 -10   1        5.82        6.10      0.27 o 
  -2 -10   1        0.42        0.26      0.21 o 
  -1 -10   1        7.48        4.07      0.29 o 
   0 -10   1       25.86       26.93      0.62 o 
   1 -10   1       16.67       16.90      0.46 o 
   2 -10   1       16.04       16.01      0.71 o 
   3 -10   1       38.82       40.71      1.07 o 
   4 -10   1       28.41       28.13      0.96 o 
  -9  -9   1        1.51        1.33      0.46 o 
  -8  -9   1        0.01       -0.10      0.32 o 
  -7  -9   1        9.58       12.29      0.45 o 
  -6  -9   1       30.44       35.65      0.53 o 
  -5  -9   1        6.96        7.42      0.23 o 
  -4  -9   1       52.14       53.28      0.70 o 
  -3  -9   1        2.02        0.57      0.14 o 
  -2  -9   1      107.49       99.97      1.14 o 
  -1  -9   1        4.64        5.51      0.43 o 
   0  -9   1      233.20      234.47      2.58 o 
   1  -9   1        1.49        1.42      0.22 o 
   2  -9   1       11.73       10.29      0.57 o 
   3  -9   1       36.58       39.42      0.80 o 
   4  -9   1       73.54       79.33      1.34 o 
   5  -9   1        8.77        8.89      0.54 o 
  -9  -8   1       11.80       12.16      0.62 o 
  -8  -8   1        0.01        0.27      0.24 o 
  -7  -8   1        2.43        2.24      0.18 o 
  -6  -8   1       34.53       34.85      0.59 o 
  -5  -8   1       39.64       35.57      0.42 o 
  -4  -8   1      106.50      101.21      0.90 o 
  -3  -8   1       11.12       15.71      0.28 o 
  -2  -8   1       94.52       97.13      1.13 o 
  -1  -8   1       82.90       81.70      0.89 o 
   0  -8   1      112.69      124.58      1.35 o 
   1  -8   1        0.57        0.54      0.13 o 
   2  -8   1       15.33       14.86      0.37 o 
   3  -8   1       16.41       16.37      0.55 o 
   4  -8   1       82.88       82.02      1.48 o 
   5  -8   1       89.90       91.12      1.45 o 
   6  -8   1       43.16       49.13      1.51 o 
  -9  -7   1        7.36        8.51      0.52 o 
  -8  -7   1        0.35        0.65      0.24 o 
  -7  -7   1        7.83        6.66      0.24 o 
  -6  -7   1        5.34        4.16      0.18 o 
  -5  -7   1        3.33        3.34      0.12 o 
  -4  -7   1       55.39       56.66      0.90 o 
  -3  -7   1       55.54       61.55      0.64 o 
  -2  -7   1      242.11      236.80      2.08 o 
  -1  -7   1      100.74       96.23      0.87 o 
   0  -7   1       54.41       51.88      0.51 o 
   1  -7   1       47.54       47.72      0.57 o 
   2  -7   1       21.81       18.47      0.51 o 
   3  -7   1       15.41       14.82      0.48 o 
   4  -7   1       36.30       37.18      0.72 o 
   5  -7   1       55.09       56.49      0.99 o 
   6  -7   1        2.38        1.34      0.34 o 
   7  -7   1       13.85       12.45      0.65 o 
 -10  -6   1        0.60        0.77      0.71 o 
  -9  -6   1        7.24        7.52      0.43 o 
  -8  -6   1        3.15        3.00      0.20 o 
  -7  -6   1        0.08        0.11      0.11 o 
  -6  -6   1       86.72       88.89      0.85 o 
  -5  -6   1      209.95      212.57      1.68 o 
  -4  -6   1        2.13        2.35      0.10 o 
  -3  -6   1      350.56      374.01      2.88 o 
  -2  -6   1      282.86      273.25      2.36 o 
  -1  -6   1       14.18       11.91      0.19 o 
   0  -6   1      126.50      129.68      1.19 o 
   1  -6   1      169.42      189.22      1.63 o 
   2  -6   1       55.63       56.66      0.56 o 
   3  -6   1       15.92       14.69      0.32 o 
   4  -6   1       82.06       75.64      0.96 o 
   5  -6   1       59.68       63.36      1.00 o 
   6  -6   1        9.58        8.15      0.49 o 
   7  -6   1       20.92       21.04      0.77 o 
 -10  -5   1        1.88        1.84      0.35 o 
  -9  -5   1        0.75        0.35      0.23 o 
  -8  -5   1        0.10        0.25      0.16 o 
  -7  -5   1        1.47        1.28      0.13 o 
  -6  -5   1        5.48        5.33      0.15 o 
  -5  -5   1       13.64       12.32      0.17 o 
  -4  -5   1        8.04        8.75      0.14 o 
  -3  -5   1       89.29       81.46      0.99 o 
  -2  -5   1       12.73        7.69      0.13 o 
  -1  -5   1      304.17      335.97      2.89 o 
   0  -5   1      209.63      206.71      1.75 o 
   1  -5   1       15.27       10.41      0.19 o 
   2  -5   1      151.77      165.44      1.48 o 
   3  -5   1        8.90        8.48      0.22 o 
   4  -5   1       10.25        6.32      0.28 o 
   5  -5   1       30.88       32.32      0.54 o 
   6  -5   1      116.38      119.79      2.15 o 
   7  -5   1       59.06       60.08      1.13 o 
   8  -5   1       13.93       12.11      0.68 o 
 -10  -4   1       10.27       11.56      0.57 o 
  -9  -4   1        0.38        0.48      0.25 o 
  -8  -4   1      119.51      118.21      1.46 o 
  -7  -4   1       12.43       10.95      0.23 o 
  -6  -4   1        9.05        8.31      0.17 o 
  -5  -4   1       47.99       47.59      0.42 o 
  -4  -4   1       82.94       83.42      0.66 o 
  -3  -4   1       23.87       19.05      0.20 o 
  -2  -4   1     4098.48     3677.15     61.36 o 
  -1  -4   1       96.89       95.00      0.81 o 
   0  -4   1        0.18        0.21      0.04 o 
   1  -4   1      254.12      255.87      2.21 o 
   2  -4   1      176.67      199.86      1.80 o 
   3  -4   1      126.04      140.52      1.21 o 
   4  -4   1        2.04        2.28      0.13 o 
   5  -4   1        2.10        2.23      0.19 o 
   6  -4   1        3.22        3.81      0.22 o 
   7  -4   1        0.04       -0.13      0.20 o 
   8  -4   1       30.33       30.94      0.89 o 
 -10  -3   1        2.91        2.70      0.35 o 
  -9  -3   1       25.05       26.27      0.58 o 
  -8  -3   1       16.01       13.58      0.34 o 
  -7  -3   1       35.09       38.00      0.44 o 
  -6  -3   1        4.72        3.95      0.12 o 
  -5  -3   1        4.87        4.58      0.13 o 
  -4  -3   1        7.12        6.61      0.11 o 
  -3  -3   1      129.50      157.75      1.19 o 
  -2  -3   1      154.87      186.76      2.15 o 
  -1  -3   1       81.29       82.54      0.77 o 
   0  -3   1      168.78      152.02      1.34 o 
   1  -3   1      475.42      527.40      4.77 o 
   2  -3   1      399.42      492.56      4.78 o 
   3  -3   1      467.04      501.94      4.23 o 
   4  -3   1       17.78       22.41      0.32 o 
   5  -3   1        0.30        0.28      0.09 o 
   6  -3   1        2.03        2.44      0.17 o 
   7  -3   1      139.25      138.93      1.68 o 
   8  -3   1       19.82       17.00      0.68 o 
   9  -3   1       12.91       11.80      0.62 o 
 -10  -2   1       16.79       16.05      0.69 o 
  -9  -2   1       17.11       15.61      0.47 o 
  -8  -2   1        0.50        0.00      0.14 o 
  -7  -2   1      244.05      238.75      2.30 o 
  -6  -2   1       11.33        9.54      0.19 o 
  -5  -2   1       17.14       22.89      0.24 o 
  -4  -2   1      257.27      303.10      2.32 o 
  -3  -2   1       84.29       90.82      0.68 o 
  -2  -2   1     1220.73     1240.84      8.92 o 
  -1  -2   1     4007.59     3027.48     68.95 o 
   0  -2   1       76.98       78.26      0.86 o 
   1  -2   1       49.46       53.25      0.53 o 
   2  -2   1     3986.97     4229.24     39.02 o 
   3  -2   1     2947.76     3152.35     27.52 o 
   4  -2   1      181.22      211.39      2.02 o 
   5  -2   1      139.52      140.39      1.37 o 
   6  -2   1       18.20       19.92      0.29 o 
   7  -2   1       53.95       53.60      0.77 o 
   8  -2   1       19.45       18.44      0.64 o 
   9  -2   1       28.10       26.66      0.76 o 
 -10  -1   1        7.07        6.39      0.50 o 
  -9  -1   1       10.37        9.58      0.40 o 
  -8  -1   1        0.47        0.37      0.15 o 
  -7  -1   1      121.00      131.63      1.26 o 
  -6  -1   1      185.80      177.02      1.50 o 
  -5  -1   1       41.75       54.49      0.49 o 
  -4  -1   1      919.00      995.18      7.53 o 
  -3  -1   1       38.53       42.85      0.46 o 
  -2  -1   1        3.77        3.66      0.07 o 
  -1  -1   1     8185.66     3265.22     64.55 o 
   0  -1   1      739.44      692.50      6.82 o 
   1  -1   1     5472.15     4293.10     58.98 o 
   2  -1   1     3646.59     3629.34     32.94 o 
   3  -1   1      246.51      327.57      2.76 o 
   5  -1   1       74.26       82.45      0.77 o 
   6  -1   1      265.68      267.84      2.44 o 
   7  -1   1        8.43        6.56      0.24 o 
   8  -1   1       34.90       32.34      0.56 o 
   9  -1   1        0.82        0.50      0.30 o 
  -9   0   1        0.01       -0.19      0.25 o 
  -8   0   1        9.45        9.95      0.30 o 
  -7   0   1       14.57       15.03      0.29 o 
  -6   0   1      128.46      126.62      1.10 o 
  -5   0   1        0.30        0.03      0.06 o 
  -4   0   1      157.28      158.57      1.38 o 
  -3   0   1      378.33      445.62      3.48 o 
  -2   0   1      100.04      104.25      0.85 o 
  -1   0   1      226.34      229.34      1.91 o 
   1   0   1      348.31      376.67      3.44 o 
   2   0   1     7071.38     5676.57     93.82 o 
   3   0   1      169.22      185.11      1.71 o 
   4   0   1      327.21      341.33      3.04 o 
   5   0   1      210.47      209.87      1.91 o 
   6   0   1       37.77       38.09      0.44 o 
   7   0   1        8.26        6.67      0.27 o 
   8   0   1       58.17       59.12      0.75 o 
   9   0   1        0.87        0.95      0.27 o 
  10   0   1        6.90        6.13      0.47 o 
  -9   1   1        0.53        0.61      0.28 o 
  -8   1   1       20.44       21.29      0.43 o 
  -7   1   1       16.09       18.88      0.39 o 
  -6   1   1       63.58       61.14      0.61 o 
  -5   1   1      141.40      127.21      1.14 o 
  -4   1   1       86.77       75.56      0.66 o 
  -3   1   1     1154.15     1311.90     10.54 o 
  -2   1   1      104.03      109.27      0.93 o 
  -1   1   1     2538.97     2391.19     26.41 o 
   0   1   1     2593.91     1653.98     30.54 o 
   1   1   1     2824.07     2040.76     36.58 o 
   2   1   1        0.03        0.97      0.05 o 
   3   1   1      225.09      249.60      2.05 o 
   4   1   1      385.06      378.13      3.09 o 
   5   1   1       67.26       71.77      0.64 o 
   6   1   1       76.81       81.91      0.77 o 
   7   1   1      263.93      266.15      2.43 o 
   8   1   1        1.34        1.38      0.14 o 
   9   1   1        0.02        0.21      0.24 o 
  10   1   1        1.28        0.86      0.36 o 
  -9   2   1        0.98        1.92      0.39 o 
  -8   2   1        1.32        1.83      0.27 o 
  -7   2   1        6.14        6.26      0.27 o 
  -6   2   1       19.30       20.20      0.35 o 
  -5   2   1     1043.98     1069.21      8.88 o 
  -4   2   1       22.67       28.33      0.46 o 
  -3   2   1      504.72      577.63      4.64 o 
  -2   2   1      278.98      309.04      2.61 o 
  -1   2   1      531.03      543.43      4.61 o 
   0   2   1      858.94      845.44      6.85 o 
   1   2   1     2954.15     2275.46     20.28 o 
   2   2   1      825.45      843.25      8.01 o 
   3   2   1      686.09      719.36      6.45 o 
   4   2   1       22.93       20.21      0.22 o 
   5   2   1      247.93      249.48      2.07 o 
   6   2   1      134.67      139.70      1.25 o 
   7   2   1       63.15       56.20      0.58 o 
   8   2   1        4.99        4.15      0.22 o 
   9   2   1        0.30        0.37      0.21 o 
  10   2   1        0.44        1.01      0.31 o 
  -9   3   1        1.16        1.31      0.43 o 
  -8   3   1        2.23        2.08      0.29 o 
  -7   3   1        6.71        6.08      0.31 o 
  -6   3   1        3.67        2.32      0.20 o 
  -5   3   1        4.60        4.52      0.14 o 
  -4   3   1       80.12       71.79      0.69 o 
  -3   3   1      298.52      294.39      2.51 o 
  -2   3   1      305.55      327.92      2.77 o 
  -1   3   1      548.18      598.84      5.04 o 
   0   3   1       18.30       10.77      0.14 o 
   1   3   1     1694.60     1574.11     18.52 o 
   2   3   1      117.89      123.73      1.00 o 
   3   3   1        0.05        0.31      0.03 o 
   4   3   1      162.95      152.74      1.24 o 
   5   3   1      310.61      339.04      2.72 o 
   6   3   1      113.48      118.22      1.03 o 
   7   3   1        0.15        0.10      0.10 o 
   8   3   1       14.13       12.55      0.35 o 
   9   3   1        1.54        1.03      0.20 o 
  10   3   1        1.08        1.13      0.29 o 
  -8   4   1        0.21        0.22      0.31 o 
  -7   4   1        6.71        8.92      0.36 o 
  -6   4   1       14.00       16.77      0.45 o 
  -5   4   1      174.97      174.92      1.63 o 
  -4   4   1      693.65      693.07      6.37 o 
  -3   4   1        5.96        9.19      0.19 o 
  -2   4   1      678.04      745.09      6.91 o 
  -1   4   1      282.72      312.54      2.48 o 
   0   4   1      614.44      630.82      5.12 o 
   1   4   1      282.13      292.55      2.29 o 
   2   4   1        5.04        6.16      0.17 o 
   3   4   1      728.24      796.74      6.32 o 
   4   4   1      142.74      134.33      1.11 o 
   5   4   1      109.75      105.44      0.88 o 
   6   4   1      134.02      131.44      1.11 o 
   7   4   1       35.16       36.73      0.39 o 
   8   4   1      233.98      233.71      3.12 o 
   9   4   1       17.21       16.75      0.48 o 
  10   4   1        0.12       -0.26      0.26 o 
  -8   5   1        0.31        0.33      0.36 o 
  -7   5   1      119.02      119.16      2.06 o 
  -6   5   1       17.78       15.82      0.46 o 
  -5   5   1        4.37        3.33      0.18 o 
  -4   5   1       63.94       59.33      0.73 o 
  -3   5   1       29.17       26.49      0.36 o 
  -2   5   1       57.43       58.74      0.62 o 
  -1   5   1      404.83      421.18      3.34 o 
   0   5   1      580.21      596.99      5.38 o 
   1   5   1       42.95       43.63      0.42 o 
   2   5   1      862.29      988.58      8.96 o 
   3   5   1      728.56      770.62      5.91 o 
   4   5   1        0.02        0.42      0.12 o 
   5   5   1       12.21       12.26      0.16 o 
   6   5   1      164.61      167.89      1.45 o 
   7   5   1       38.59       37.70      0.42 o 
   8   5   1       67.74       69.18      0.76 o 
   9   5   1       21.01       17.93      0.50 o 
  10   5   1        0.48       -0.01      0.30 o 
  -7   6   1        4.34        3.28      0.46 o 
  -6   6   1       24.64       27.83      0.72 o 
  -5   6   1       18.37       17.19      0.40 o 
  -4   6   1        0.78        1.32      0.26 o 
  -3   6   1      486.33      480.95      4.37 o 
  -2   6   1       12.99        8.80      0.22 o 
  -1   6   1      225.00      230.41      1.88 o 
   0   6   1      712.96      775.82      6.38 o 
   1   6   1       95.60       80.97      0.69 o 
   2   6   1       45.29       44.47      0.41 o 
   3   6   1       13.52        6.93      0.20 o 
   4   6   1      174.23      176.50      1.45 o 
   5   6   1        9.14        7.61      0.15 o 
   6   6   1      431.78      443.49      3.43 o 
   7   6   1        8.21        9.49      0.22 o 
   8   6   1        0.06        0.13      0.14 o 
   9   6   1      147.17      148.03      1.73 o 
  10   6   1        1.63        1.63      0.32 o 
  -7   7   1        0.20        0.14      0.41 o 
  -6   7   1       23.05       22.17      0.74 o 
  -5   7   1       41.57       35.91      0.93 o 
  -4   7   1       20.92       19.33      0.48 o 
  -3   7   1      284.82      279.75      2.74 o 
  -2   7   1      220.26      222.52      1.99 o 
  -1   7   1       66.74       72.45      0.69 o 
   0   7   1      248.28      253.57      2.16 o 
   1   7   1      258.41      260.64      2.12 o 
   2   7   1        1.10        1.40      0.08 o 
   3   7   1       99.05      106.24      0.85 o 
   4   7   1     1773.32     1766.32     12.76 o 
   5   7   1       27.26       22.70      0.28 o 
   6   7   1      125.31      122.15      1.08 o 
   7   7   1        2.03        2.19      0.13 o 
   8   7   1        0.79        0.97      0.18 o 
   9   7   1        6.06        5.87      0.32 o 
  10   7   1       13.32       12.62      0.58 o 
  -6   8   1       39.08       41.29      1.02 o 
  -5   8   1       50.93       48.92      1.11 o 
  -4   8   1       15.77       13.72      0.55 o 
  -3   8   1        0.39        0.48      0.19 o 
  -2   8   1       80.97       74.17      0.91 o 
  -1   8   1       17.43       15.80      0.27 o 
   0   8   1      348.03      349.84      3.08 o 
   1   8   1      296.70      290.44      2.37 o 
   2   8   1        8.76        7.29      0.22 o 
   3   8   1       74.30       79.29      0.69 o 
   4   8   1      211.00      218.11      1.75 o 
   5   8   1        8.53        7.48      0.19 o 
   6   8   1       11.95       12.73      0.26 o 
   7   8   1        6.12        7.53      0.24 o 
   8   8   1        6.40        6.10      0.28 o 
   9   8   1        4.32        3.91      0.33 o 
  10   8   1       20.97       20.86      1.04 o 
  -5   9   1        4.05        3.76      0.45 o 
  -4   9   1        6.79        8.04      0.48 o 
  -3   9   1        0.13        0.38      0.28 o 
  -2   9   1       19.90       18.06      0.53 o 
  -1   9   1       21.17       21.84      0.43 o 
   0   9   1        8.61        7.64      0.25 o 
   1   9   1       65.87       67.86      0.77 o 
   2   9   1       28.62       23.36      0.37 o 
   3   9   1       21.05       19.79      0.32 o 
   4   9   1       70.94       64.96      0.65 o 
   5   9   1       69.38       66.59      0.77 o 
   6   9   1        0.03       -0.03      0.14 o 
   7   9   1        5.17        5.89      0.27 o 
   8   9   1        2.43        2.38      0.31 o 
   9   9   1        0.80        1.29      0.37 o 
  -5  10   1       64.27       67.81      1.43 o 
  -4  10   1        8.05        8.00      0.52 o 
  -3  10   1       22.51       21.15      0.75 o 
  -2  10   1        6.60        5.03      0.35 o 
  -1  10   1        0.10        0.73      0.22 o 
   0  10   1        9.21        9.97      0.38 o 
   1  10   1      249.71      242.93      2.86 o 
   2  10   1        6.12        4.78      0.24 o 
   3  10   1       18.05       17.01      0.42 o 
   4  10   1        0.33        0.09      0.12 o 
   5  10   1      149.28      158.65      2.10 o 
   6  10   1        5.29        4.71      0.24 o 
   7  10   1        1.81        1.62      0.21 o 
   8  10   1        1.33        1.33      0.33 o 
   9  10   1        1.85        1.83      0.43 o 
  -4  11   1       19.32       18.70      0.82 o 
  -3  11   1       25.38       26.75      0.96 o 
  -2  11   1        3.65        3.52      0.45 o 
  -1  11   1        4.07        3.62      0.34 o 
   0  11   1        0.35        0.66      0.22 o 
   1  11   1        0.22        0.54      0.31 o 
   2  11   1        1.25        0.72      0.30 o 
   3  11   1       35.54       30.99      0.75 o 
   4  11   1        0.26        0.25      0.18 o 
   5  11   1        2.36        2.86      0.27 o 
   6  11   1       30.76       26.88      0.58 o 
   7  11   1        3.57        3.47      0.33 o 
   8  11   1        0.88        0.99      0.39 o 
  -2  12   1       17.57       18.73      1.02 o 
  -1  12   1        0.12       -0.40      0.40 o 
   0  12   1        1.09        0.58      0.36 o 
   1  12   1        1.22        1.70      0.39 o 
   2  12   1        3.51        3.22      0.50 o 
   3  12   1       13.30       15.20      0.65 o 
   4  12   1       13.22       15.14      0.97 o 
   5  12   1        3.44        3.03      0.40 o 
   6  12   1       41.44       46.65      1.07 o 
   7  12   1        1.10        1.50      0.36 o 
  -1  13   1        2.74        2.59      0.60 o 
   0  13   1        1.15        1.98      0.50 o 
   1  13   1        2.46        2.66      0.50 o 
   2  13   1        8.70        8.51      0.57 o 
   3  13   1        4.48        5.13      0.54 o 
   4  13   1        2.81        1.71      0.49 o 
   5  13   1        1.47        1.50      0.50 o 
   6  13   1        0.45        0.51      0.50 o 
   2  14   1       29.58       33.28      1.49 o 
   3  14   1        1.58        2.41      0.61 o 
   4  14   1       11.95       10.41      0.79 o 
  -3 -13   2        6.43        5.10      0.93 o 
  -2 -13   2        4.99        4.90      0.91 o 
  -6 -12   2        2.89        3.29      0.81 o 
  -5 -12   2        7.95        8.80      0.69 o 
  -4 -12   2        0.28        0.31      0.48 o 
  -3 -12   2        4.34        4.82      0.53 o 
  -2 -12   2        3.71        3.80      0.50 o 
  -1 -12   2        0.12        0.40      0.46 o 
   0 -12   2       10.19       10.93      0.77 o 
   1 -12   2        2.35        2.98      0.51 o 
  -7 -11   2        8.68        8.49      0.76 o 
  -6 -11   2       12.55       13.29      0.59 o 
  -5 -11   2        0.12        0.22      0.34 o 
  -4 -11   2       12.97       15.67      0.66 o 
  -3 -11   2       26.69       30.67      0.86 o 
  -2 -11   2       22.95       21.84      0.68 o 
  -1 -11   2       10.11       12.80      0.58 o 
   0 -11   2        8.19        8.91      0.52 o 
   1 -11   2       19.19       16.58      0.65 o 
   2 -11   2       16.53       17.19      0.73 o 
   3 -11   2       17.02       16.56      0.83 o 
  -8 -10   2       12.50       12.94      0.89 o 
  -7 -10   2       27.69       35.27      0.86 o 
  -6 -10   2        4.66        5.23      0.37 o 
  -5 -10   2        2.23        2.89      0.25 o 
  -4 -10   2       37.03       37.97      0.85 o 
  -3 -10   2       23.52       19.09      0.54 o 
  -2 -10   2        3.65        3.03      0.26 o 
  -1 -10   2       20.51       21.23      0.61 o 
   0 -10   2       10.02        8.15      0.39 o 
   1 -10   2      113.32      109.84      1.48 o 
   2 -10   2       38.58       39.50      0.85 o 
   3 -10   2       25.99       30.13      0.91 o 
   4 -10   2       13.09       12.69      0.64 o 
  -8  -9   2        2.05        1.69      0.43 o 
  -7  -9   2        1.28        0.69      0.26 o 
  -6  -9   2        9.70       12.79      0.35 o 
  -5  -9   2        7.16        6.44      0.27 o 
  -4  -9   2       28.07       27.85      0.45 o 
  -3  -9   2       34.51       35.45      0.57 o 
  -2  -9   2       61.04       61.90      0.79 o 
  -1  -9   2        8.59        7.61      0.44 o 
   0  -9   2       47.92       48.80      0.90 o 
   1  -9   2      186.62      185.88      2.12 o 
   2  -9   2        9.97       12.12      0.42 o 
   3  -9   2        7.50        9.09      0.47 o 
   4  -9   2        5.36        6.11      0.44 o 
   5  -9   2       18.38       20.63      0.85 o 
  -9  -8   2        2.81        3.03      0.47 o 
  -8  -8   2        4.16        5.00      0.35 o 
  -7  -8   2        2.74        2.34      0.25 o 
  -6  -8   2        2.15        1.21      0.17 o 
  -5  -8   2        0.07        0.21      0.13 o 
  -4  -8   2       12.28       12.46      0.35 o 
  -3  -8   2       34.89       32.28      0.42 o 
  -2  -8   2       75.26       69.14      0.75 o 
  -1  -8   2       73.55       72.56      0.81 o 
   0  -8   2      121.06      122.47      1.27 o 
   1  -8   2      119.90      118.99      1.43 o 
   2  -8   2       14.45       13.26      0.41 o 
   3  -8   2        1.68        1.56      0.28 o 
   4  -8   2        1.95        2.14      0.30 o 
   5  -8   2       43.38       47.64      1.12 o 
   6  -8   2       32.59       33.39      0.99 o 
  -9  -7   2        7.35        6.24      0.46 o 
  -8  -7   2        2.94        2.95      0.31 o 
  -7  -7   2        9.81       10.31      0.29 o 
  -6  -7   2       12.59       10.54      0.29 o 
  -5  -7   2        3.50        1.61      0.11 o 
  -4  -7   2        4.30        5.56      0.16 o 
  -3  -7   2      124.65      124.87      1.10 o 
  -2  -7   2       31.29       34.30      0.42 o 
  -1  -7   2       12.82       10.39      0.22 o 
   0  -7   2       17.04       18.37      0.29 o 
   1  -7   2      101.41       99.90      1.02 o 
   2  -7   2      304.03      305.19      2.93 o 
   3  -7   2        5.64        6.74      0.31 o 
   4  -7   2        1.84        2.17      0.24 o 
   5  -7   2        3.80        4.51      0.36 o 
   6  -7   2       10.45        9.72      0.74 o 
   7  -7   2        3.40        3.17      0.49 o 
  -9  -6   2       32.71       31.54      0.88 o 
  -8  -6   2        5.31        6.14      0.29 o 
  -7  -6   2       18.25       19.02      0.34 o 
  -6  -6   2       79.31       79.48      0.92 o 
  -5  -6   2       55.00       50.34      0.48 o 
  -4  -6   2        1.41        0.25      0.07 o 
  -3  -6   2       84.63       86.60      0.72 o 
  -2  -6   2       70.31       65.63      0.63 o 
  -1  -6   2      120.13      122.13      1.11 o 
   0  -6   2      153.18      145.31      1.26 o 
   1  -6   2      351.50      369.49      2.97 o 
   2  -6   2       66.90       69.95      0.64 o 
   3  -6   2       97.18       85.32      0.99 o 
   4  -6   2        8.10        9.24      0.32 o 
   5  -6   2        0.30        0.10      0.21 o 
   6  -6   2        3.30        3.75      0.33 o 
   7  -6   2        5.08        4.18      0.42 o 
  -9  -5   2        1.93        1.89      0.30 o 
  -8  -5   2        7.36        6.12      0.29 o 
  -7  -5   2       34.07       34.26      0.52 o 
  -6  -5   2       38.06       41.86      0.44 o 
  -5  -5   2       49.16       44.12      0.41 o 
  -4  -5   2       49.91       49.04      0.44 o 
  -3  -5   2       48.29       53.19      0.64 o 
  -2  -5   2       15.93       16.81      0.20 o 
  -1  -5   2       99.95      128.16      1.14 o 
   0  -5   2        0.08        0.42      0.06 o 
   1  -5   2       77.99       73.13      0.68 o 
   2  -5   2      365.11      368.61      2.82 o 
   3  -5   2      242.24      243.33      2.05 o 
   4  -5   2       10.87        9.59      0.23 o 
   5  -5   2        0.07        0.07      0.17 o 
   6  -5   2        5.62        6.20      0.53 o 
   7  -5   2        8.31        6.58      0.35 o 
   8  -5   2        8.40        7.81      0.55 o 
  -9  -4   2       16.59       14.91      0.62 o 
  -8  -4   2       31.87       30.21      0.63 o 
  -7  -4   2       78.39       74.41      0.82 o 
  -6  -4   2       19.56       19.48      0.24 o 
  -5  -4   2      119.75      116.45      0.94 o 
  -4  -4   2       81.54       78.27      0.63 o 
  -3  -4   2       58.87       52.13      0.48 o 
  -2  -4   2      395.59      412.54      3.37 o 
  -1  -4   2      458.38      449.36      3.79 o 
   0  -4   2      423.82      469.83      4.37 o 
   1  -4   2      162.29      163.38      1.49 o 
   2  -4   2      221.90      219.82      1.90 o 
   3  -4   2      582.75      624.86      5.27 o 
   4  -4   2      100.50      100.65      0.99 o 
   5  -4   2       60.38       71.75      0.83 o 
   6  -4   2        2.50        3.38      0.40 o 
   7  -4   2        3.70        5.48      0.32 o 
   8  -4   2        5.81        5.36      0.45 o 
 -10  -3   2        0.06       -0.05      0.47 o 
  -9  -3   2       21.93       24.79      0.67 o 
  -8  -3   2       39.40       36.82      0.55 o 
  -7  -3   2       55.58       52.44      0.65 o 
  -6  -3   2       34.46       34.02      0.35 o 
  -5  -3   2      204.76      224.74      1.69 o 
  -4  -3   2      116.75      122.15      0.94 o 
  -3  -3   2        0.52        1.54      0.08 o 
  -2  -3   2       34.15       48.14      0.87 o 
  -1  -3   2     2525.34     2410.69     27.17 o 
   0  -3   2       15.78       14.77      0.20 o 
   1  -3   2      204.15      232.65      2.05 o 
   2  -3   2       64.35       57.44      0.55 o 
   3  -3   2        3.36        7.73      0.17 o 
   4  -3   2      196.72      183.99      1.61 o 
   5  -3   2      254.78      235.37      2.14 o 
   6  -3   2       28.06       30.95      0.50 o 
   7  -3   2       15.32       17.61      0.48 o 
   8  -3   2       15.33       15.24      0.68 o 
   9  -3   2        0.02       -0.22      0.42 o 
  -9  -2   2        1.35        1.14      0.28 o 
  -8  -2   2        6.11        4.13      0.21 o 
  -7  -2   2      148.25      138.40      1.32 o 
  -6  -2   2        4.96        6.57      0.16 o 
  -5  -2   2      207.84      236.67      1.89 o 
  -4  -2   2      142.94      150.02      1.10 o 
  -3  -2   2       18.14       23.39      0.20 o 
  -2  -2   2      836.17      867.28      6.06 o 
  -1  -2   2      328.09      314.27      2.32 o 
   0  -2   2       64.57       59.96      0.59 o 
   1  -2   2       10.89       16.93      0.19 o 
   2  -2   2      336.53      410.13      3.76 o 
   3  -2   2      294.68      369.12      4.85 o 
   4  -2   2     1887.43     2113.43     17.70 o 
   5  -2   2      359.17      372.85      3.30 o 
   6  -2   2       39.93       38.10      0.49 o 
   7  -2   2       12.24       11.96      0.32 o 
   8  -2   2       50.27       53.24      0.96 o 
   9  -2   2       13.66       13.21      0.66 o 
  -9  -1   2        2.84        2.45      0.34 o 
  -8  -1   2        3.94        3.60      0.21 o 
  -7  -1   2       11.99        8.75      0.26 o 
  -6  -1   2       41.14       40.92      0.54 o 
  -5  -1   2      378.34      401.64      3.41 o 
  -4  -1   2      357.94      384.68      3.14 o 
  -3  -1   2        0.23        1.15      0.06 o 
  -2  -1   2     1100.25     1149.94      9.65 o 
  -1  -1   2       34.16       40.43      0.49 o 
   0  -1   2      150.20      176.95      1.69 o 
   1  -1   2     1598.20     1681.08     14.20 o 
   2  -1   2      781.40      886.06      7.51 o 
   3  -1   2      462.39      613.50      5.39 o 
   4  -1   2      902.09      953.09      7.96 o 
   5  -1   2       40.23       41.23      0.45 o 
   6  -1   2        3.84        3.45      0.18 o 
   7  -1   2       74.65       68.21      1.10 o 
   8  -1   2       48.90       53.65      0.89 o 
   9  -1   2       22.24       23.21      0.79 o 
  -9   0   2        9.54        8.30      0.56 o 
  -8   0   2       10.76       11.73      0.36 o 
  -7   0   2        1.00        0.78      0.13 o 
  -6   0   2      155.18      141.18      1.22 o 
  -5   0   2       17.18       20.59      0.24 o 
  -4   0   2      131.58      139.06      1.12 o 
  -3   0   2      345.93      386.15      3.02 o 
  -2   0   2      778.15      767.34      7.98 o 
  -1   0   2      187.22      228.21      1.86 o 
   0   0   2     5352.44     3023.49     77.10 o 
   1   0   2        0.78        1.25      0.05 o 
   2   0   2     1774.18     1848.27     20.08 o 
   3   0   2      297.96      363.45      3.08 o 
   4   0   2     1623.41     1823.34     15.47 o 
   5   0   2      214.96      212.25      1.95 o 
   6   0   2      370.02      334.11      3.01 o 
   7   0   2        0.24        0.72      0.12 o 
   8   0   2       11.66       13.29      0.44 o 
   9   0   2       35.01       36.01      0.78 o 
  10   0   2        2.61        2.81      0.38 o 
  -9   1   2       22.31       21.81      0.83 o 
  -8   1   2        1.44        1.26      0.22 o 
  -7   1   2       46.64       41.86      0.57 o 
  -6   1   2       54.99       55.77      0.60 o 
  -5   1   2        2.66        4.58      0.13 o 
  -4   1   2        0.02        0.74      0.23 o 
  -3   1   2      565.02      630.85      5.31 o 
  -2   1   2       27.76       27.84      0.44 o 
  -1   1   2     2761.96     2524.16     47.25 o 
   0   1   2     3573.89     2307.48     44.84 o 
   1   1   2        5.67        3.75      0.11 o 
   2   1   2      894.88      976.10      8.81 o 
   3   1   2      135.09      143.67      1.29 o 
   4   1   2       93.49       91.59      0.94 o 
   5   1   2      295.10      318.63      2.88 o 
   6   1   2        5.06        3.71      0.13 o 
   7   1   2        0.82        1.33      0.16 o 
   8   1   2       89.20       88.23      1.07 o 
   9   1   2       20.06       21.65      0.56 o 
  10   1   2        1.01        0.38      0.32 o 
  -9   2   2       10.25       11.32      0.65 o 
  -8   2   2       17.13       17.01      0.54 o 
  -7   2   2       41.38       37.72      0.52 o 
  -6   2   2        0.01        0.23      0.11 o 
  -5   2   2      308.64      295.36      2.54 o 
  -4   2   2      135.66      133.21      1.17 o 
  -3   2   2      755.60      828.98      6.88 o 
  -2   2   2      649.54      710.37      5.53 o 
  -1   2   2      656.61      726.66      6.46 o 
   0   2   2       57.27       65.19      0.52 o 
   1   2   2     3514.39     2585.89     51.18 o 
   2   2   2      508.57      549.76      5.77 o 
   3   2   2        9.47       11.27      0.15 o 
   4   2   2        1.08        2.10      0.09 o 
   5   2   2      200.57      221.83      1.85 o 
   6   2   2       60.28       50.99      0.52 o 
   7   2   2      204.67      191.84      1.79 o 
   8   2   2       22.88       19.59      0.42 o 
   9   2   2       12.16       13.14      0.52 o 
  10   2   2       39.74       42.88      0.85 o 
  -9   3   2        4.65        4.13      0.51 o 
  -8   3   2       36.74       34.20      0.76 o 
  -7   3   2       21.59       21.12      0.45 o 
  -6   3   2        4.24        3.64      0.18 o 
  -5   3   2        0.12        0.65      0.13 o 
  -4   3   2      832.18      875.69      7.68 o 
  -3   3   2       36.20       38.80      0.40 o 
  -2   3   2      408.45      482.49      4.23 o 
  -1   3   2       72.22       75.21      0.63 o 
   0   3   2      267.78      286.85      2.40 o 
   1   3   2       81.66       90.39      0.91 o 
   2   3   2     3985.44     3408.26     31.86 o 
   3   3   2       62.44       64.95      0.59 o 
   4   3   2        3.90        3.35      0.10 o 
   5   3   2        6.45        6.09      0.13 o 
   6   3   2       15.29       14.98      0.20 o 
   7   3   2       35.10       34.25      0.42 o 
   8   3   2        0.05       -0.04      0.14 o 
   9   3   2        1.57        1.22      0.22 o 
  10   3   2        3.17        3.02      0.33 o 
  -8   4   2       54.90       57.10      1.06 o 
  -7   4   2       12.79       13.07      0.42 o 
  -6   4   2       32.22       29.07      0.53 o 
  -5   4   2       56.92       60.14      0.65 o 
  -4   4   2      459.02      448.32      3.81 o 
  -3   4   2       79.79       74.49      0.82 o 
  -2   4   2      258.26      281.37      2.44 o 
  -1   4   2       53.01       58.34      0.53 o 
   0   4   2      313.59      352.61      2.86 o 
   1   4   2      202.10      259.02      2.10 o 
   2   4   2     1223.08     1222.31     10.05 o 
   3   4   2      603.16      626.72      4.97 o 
   4   4   2       75.64       83.28      0.68 o 
   5   4   2       12.22       12.87      0.17 o 
   6   4   2       73.70       70.10      0.71 o 
   7   4   2       20.92       20.94      0.34 o 
   8   4   2       91.36       88.81      1.02 o 
   9   4   2       56.34       58.54      0.83 o 
  10   4   2        0.30        0.09      0.27 o 
  -8   5   2        8.21        8.62      0.97 o 
  -7   5   2        3.42        3.42      0.30 o 
  -6   5   2       93.20       94.38      1.27 o 
  -5   5   2       80.95       83.75      0.97 o 
  -4   5   2       38.49       32.13      0.46 o 
  -3   5   2      294.27      318.73      2.76 o 
  -2   5   2        0.74        1.12      0.08 o 
  -1   5   2      657.54      730.53      6.01 o 
   0   5   2       83.92       74.32      0.77 o 
   1   5   2       56.01       67.62      0.59 o 
   2   5   2      886.23      930.07      7.77 o 
   3   5   2     1121.74     1181.76      9.71 o 
   4   5   2       25.30       23.40      0.36 o 
   5   5   2        0.02        0.16      0.04 o 
   6   5   2       16.28       13.21      0.21 o 
   7   5   2       12.40       12.02      0.23 o 
   8   5   2      186.38      183.56      1.83 o 
   9   5   2        9.33        9.14      0.35 o 
  10   5   2        5.69        4.98      0.34 o 
  -7   6   2       57.35       60.25      1.13 o 
  -6   6   2       52.91       50.84      0.97 o 
  -5   6   2       49.80       45.16      0.70 o 
  -4   6   2        0.35        0.54      0.13 o 
  -3   6   2      154.66      156.09      1.44 o 
  -2   6   2       32.35       30.93      0.37 o 
  -1   6   2      703.73      762.25      6.18 o 
   0   6   2      101.40      107.56      0.95 o 
   1   6   2       20.82       17.53      0.22 o 
   2   6   2      143.43      137.51      1.26 o 
   3   6   2     1817.77     1795.15     13.89 o 
   4   6   2       18.99       17.91      0.21 o 
   5   6   2      113.18      121.46      1.06 o 
   6   6   2      136.00      133.83      1.13 o 
   7   6   2        8.23        8.19      0.22 o 
   8   6   2        8.09        7.97      0.33 o 
   9   6   2        7.02        8.79      0.43 o 
  10   6   2        2.26        1.90      0.29 o 
  -7   7   2        1.36        1.71      0.39 o 
  -6   7   2       47.07       48.44      0.99 o 
  -5   7   2       46.89       46.62      0.75 o 
  -4   7   2       13.33       13.05      0.39 o 
  -3   7   2       38.56       30.13      0.50 o 
  -2   7   2       32.38       36.29      0.46 o 
  -1   7   2       84.37       89.52      0.79 o 
   0   7   2        8.41        9.92      0.17 o 
   1   7   2        0.85        0.60      0.06 o 
   2   7   2        2.34        1.82      0.10 o 
   3   7   2       62.36       57.97      0.51 o 
   4   7   2      433.97      448.22      3.49 o 
   5   7   2        6.64        5.28      0.16 o 
   6   7   2      138.67      141.05      1.28 o 
   7   7   2        1.70        1.44      0.16 o 
   8   7   2       18.59       17.65      0.35 o 
   9   7   2        1.40        1.56      0.22 o 
  10   7   2        0.00       -0.27      0.32 o 
  -6   8   2       61.76       59.97      1.20 o 
  -5   8   2       37.54       38.29      0.88 o 
  -4   8   2       47.43       48.65      0.77 o 
  -3   8   2      118.30      121.00      1.47 o 
  -2   8   2      121.24      117.83      1.42 o 
  -1   8   2        4.89        3.91      0.15 o 
   0   8   2       27.29       27.23      0.37 o 
   1   8   2       19.87       15.98      0.22 o 
   2   8   2        5.41        3.77      0.14 o 
   3   8   2      454.30      443.86      3.35 o 
   4   8   2      351.18      370.15      3.13 o 
   5   8   2       35.79       31.89      0.37 o 
   6   8   2      106.00      103.45      0.99 o 
   7   8   2        1.29        0.97      0.14 o 
   8   8   2        4.39        3.53      0.22 o 
   9   8   2        0.26        0.40      0.26 o 
  10   8   2        0.28        0.27      0.34 o 
  -5   9   2       11.21       11.20      0.61 o 
  -4   9   2       21.40       19.67      0.73 o 
  -3   9   2       10.76       10.54      0.52 o 
  -2   9   2       16.76       13.35      0.52 o 
  -1   9   2      169.08      163.20      1.75 o 
   0   9   2       54.48       49.11      0.62 o 
   1   9   2      137.26      140.85      1.31 o 
   2   9   2       25.18       21.13      0.30 o 
   3   9   2        7.82        5.97      0.18 o 
   4   9   2        0.31        0.05      0.11 o 
   5   9   2      194.03      182.57      1.76 o 
   6   9   2        0.09       -0.03      0.12 o 
   7   9   2        3.96        4.05      0.20 o 
   8   9   2        1.37        1.30      0.26 o 
   9   9   2        2.92        2.23      0.33 o 
  -5  10   2       33.65       34.95      1.10 o 
  -4  10   2       33.93       34.02      0.95 o 
  -3  10   2       13.94       12.63      0.60 o 
  -2  10   2        3.18        2.48      0.32 o 
  -1  10   2       46.66       50.45      0.88 o 
   0  10   2       20.40       22.21      0.50 o 
   1  10   2        3.06        3.46      0.20 o 
   2  10   2       55.78       49.65      0.67 o 
   3  10   2        0.22        0.35      0.14 o 
   4  10   2        0.36       -0.07      0.14 o 
   5  10   2      238.65      240.35      2.71 o 
   6  10   2        5.47        6.93      0.33 o 
   7  10   2        1.91        2.23      0.22 o 
   8  10   2        0.78        0.49      0.32 o 
   9  10   2        2.98        3.74      0.41 o 
  -4  11   2        7.62        7.28      0.61 o 
  -3  11   2       19.63       20.11      0.80 o 
  -2  11   2       12.44       11.82      0.63 o 
  -1  11   2       34.76       37.44      0.88 o 
   0  11   2       50.11       48.22      0.79 o 
   1  11   2        6.23        6.05      0.42 o 
   2  11   2       48.11       46.50      0.98 o 
   3  11   2       11.53        9.60      0.45 o 
   4  11   2        4.50        4.25      0.22 o 
   5  11   2       50.42       53.59      0.89 o 
   6  11   2        0.71        0.84      0.29 o 
   7  11   2        0.18        0.76      0.26 o 
   8  11   2        0.48        0.19      0.30 o 
   9  11   2        6.49        8.93      1.24 o 
  -3  12   2        3.04        3.06      0.63 o 
  -2  12   2        3.07        2.66      0.52 o 
  -1  12   2        0.34        0.03      0.43 o 
   0  12   2       29.46       31.25      0.78 o 
   1  12   2        5.51        7.81      0.47 o 
   2  12   2        2.60        4.48      0.41 o 
   3  12   2        2.54        2.66      0.42 o 
   4  12   2        7.68        9.76      0.60 o 
   5  12   2        1.95        1.72      0.38 o 
   6  12   2      130.90      127.42      2.13 o 
   7  12   2        3.79        3.42      0.37 o 
   8  12   2        0.05        0.88      0.47 o 
  -1  13   2        0.04        0.03      0.52 o 
   0  13   2        0.31        0.22      0.47 o 
   1  13   2       61.97       64.81      1.46 o 
   2  13   2        1.60        2.23      0.46 o 
   3  13   2        3.28        4.99      0.53 o 
   4  13   2       19.82       19.96      0.77 o 
   5  13   2        1.38        2.17      0.45 o 
   6  13   2       19.57       19.90      1.00 o 
   7  13   2        0.41        0.80      0.53 o 
   1  14   2       34.30       35.95      1.37 o 
   2  14   2        3.77        4.11      0.61 o 
   3  14   2       17.79       23.92      1.56 o 
   4  14   2        9.09        9.15      0.67 o 
   5  14   2        0.69        0.82      0.57 o 
  -5 -12   3        0.24        0.78      0.84 o 
  -4 -12   3       16.63       20.97      0.76 o 
  -3 -12   3       18.54       19.45      0.84 o 
  -2 -12   3        5.09        5.03      0.56 o 
  -1 -12   3       24.12       23.04      1.09 o 
   0 -12   3        4.36        3.60      0.64 o 
   1 -12   3        0.26       -0.36      0.99 o 
  -6 -11   3        3.10        5.48      0.90 o 
  -5 -11   3        1.46        1.48      0.37 o 
  -4 -11   3        0.46        0.04      0.33 o 
  -3 -11   3        0.27        0.91      0.40 o 
  -2 -11   3        3.11        4.57      0.46 o 
  -1 -11   3       11.62       12.96      0.62 o 
   0 -11   3       62.60       62.07      1.22 o 
   1 -11   3        0.30       -0.35      0.35 o 
   2 -11   3        0.05        0.76      0.51 o 
  -7 -10   3        6.48        6.52      0.46 o 
  -6 -10   3        2.15        2.85      0.40 o 
  -5 -10   3        0.01        0.12      0.29 o 
  -4 -10   3        0.89        1.15      0.22 o 
  -3 -10   3        4.18        3.24      0.23 o 
  -2 -10   3        1.12        1.57      0.26 o 
  -1 -10   3       24.72       23.92      0.66 o 
   0 -10   3       26.79       25.65      0.65 o 
   1 -10   3        1.29        1.90      0.36 o 
   2 -10   3        0.52        0.72      0.34 o 
   3 -10   3       43.78       45.39      1.68 o 
   4 -10   3        1.94        1.91      0.54 o 
  -8  -9   3        5.93        4.20      0.80 o 
  -7  -9   3       10.37        9.28      0.49 o 
  -6  -9   3       14.34       18.03      0.57 o 
  -5  -9   3        0.57        0.30      0.17 o 
  -4  -9   3        0.85        1.88      0.18 o 
  -3  -9   3        1.28        0.63      0.17 o 
  -2  -9   3        6.08        6.90      0.29 o 
  -1  -9   3        0.63        0.64      0.19 o 
   0  -9   3      161.83      171.14      1.97 o 
   1  -9   3       15.54       15.02      0.56 o 
   2  -9   3        0.50        0.52      0.27 o 
   3  -9   3       16.05       14.38      0.61 o 
   4  -9   3       12.70       13.46      0.86 o 
   5  -9   3        7.32        7.28      0.56 o 
  -8  -8   3        2.49        2.33      0.42 o 
  -7  -8   3       28.88       31.80      0.68 o 
  -6  -8   3        8.28        7.64      0.30 o 
  -5  -8   3        0.22        0.18      0.13 o 
  -4  -8   3       13.53       11.44      0.32 o 
  -3  -8   3        1.08        1.85      0.14 o 
  -2  -8   3       14.33       15.20      0.34 o 
  -1  -8   3        5.91        6.36      0.24 o 
   0  -8   3       78.26       75.19      0.90 o 
   1  -8   3       93.53       90.37      1.13 o 
   2  -8   3       50.86       50.24      0.79 o 
   3  -8   3       26.57       27.94      0.63 o 
   4  -8   3       12.23       11.72      0.55 o 
   5  -8   3        6.42        6.77      0.50 o 
   6  -8   3       22.99       25.11      0.94 o 
  -9  -7   3        0.13        0.40      0.51 o 
  -8  -7   3        0.20       -0.07      0.33 o 
  -7  -7   3       30.89       26.92      0.49 o 
  -6  -7   3        0.00       -0.13      0.13 o 
  -5  -7   3        4.35        4.08      0.15 o 
  -4  -7   3       17.39       16.81      0.24 o 
  -3  -7   3       14.01       18.79      0.33 o 
  -2  -7   3       17.12       15.27      0.26 o 
  -1  -7   3        0.66        0.61      0.10 o 
   0  -7   3        4.46        3.97      0.18 o 
   1  -7   3        3.72        2.25      0.14 o 
   2  -7   3       61.79       61.07      0.73 o 
   3  -7   3        0.12        0.40      0.23 o 
   4  -7   3       23.80       22.38      0.61 o 
   5  -7   3       22.72       24.10      0.70 o 
   6  -7   3        0.55        0.31      0.37 o 
   7  -7   3        2.04        3.07      0.60 o 
  -9  -6   3        6.98        6.86      0.49 o 
  -8  -6   3        5.02        3.96      0.43 o 
  -7  -6   3       15.17       15.46      0.37 o 
  -6  -6   3        7.70        6.44      0.21 o 
  -5  -6   3       89.17       85.47      0.76 o 
  -4  -6   3       53.73       50.85      0.48 o 
  -3  -6   3        1.91        2.43      0.10 o 
  -2  -6   3       23.33       20.22      0.25 o 
  -1  -6   3       31.92       34.94      0.38 o 
   0  -6   3       54.84       53.11      0.51 o 
   1  -6   3      736.98      747.21      5.92 o 
   2  -6   3      465.00      465.69      3.69 o 
   3  -6   3       22.73       24.76      0.49 o 
   4  -6   3       13.84       13.45      0.36 o 
   5  -6   3       39.02       39.45      0.78 o 
   6  -6   3       39.44       42.87      0.95 o 
   7  -6   3        1.29        1.09      0.40 o 
  -9  -5   3        0.95        0.71      0.29 o 
  -8  -5   3       17.39       15.88      0.46 o 
  -7  -5   3        0.52        0.67      0.14 o 
  -6  -5   3       57.92       53.10      0.55 o 
  -5  -5   3       37.17       27.25      0.30 o 
  -4  -5   3       37.53       41.51      0.39 o 
  -3  -5   3       33.67       33.76      0.30 o 
  -2  -5   3       12.89       12.82      0.17 o 
  -1  -5   3       97.26       94.53      0.83 o 
   0  -5   3        9.30        8.06      0.15 o 
   1  -5   3      185.68      202.27      1.78 o 
   2  -5   3        0.18        0.16      0.15 o 
   3  -5   3      157.97      156.82      1.48 o 
   4  -5   3        1.56        0.63      0.12 o 
   5  -5   3       73.82       65.29      0.95 o 
   6  -5   3       47.05       49.75      0.81 o 
   7  -5   3       43.40       45.24      0.92 o 
   8  -5   3        3.20        3.51      0.49 o 
  -9  -4   3        0.15       -0.09      0.28 o 
  -8  -4   3       17.79       15.99      0.46 o 
  -7  -4   3        5.27        4.12      0.20 o 
  -6  -4   3        0.86        1.16      0.10 o 
  -5  -4   3       17.58       16.90      0.21 o 
  -4  -4   3       64.36       57.37      0.49 o 
  -3  -4   3       23.17       21.28      0.22 o 
  -2  -4   3      944.03     1040.88      7.25 o 
  -1  -4   3       25.22       17.36      0.22 o 
   0  -4   3       56.01       51.11      0.50 o 
   1  -4   3      313.60      368.12      3.14 o 
   2  -4   3      856.43      892.53      7.54 o 
   3  -4   3      258.88      255.11      2.31 o 
   4  -4   3        0.03        0.73      0.11 o 
   5  -4   3        0.49        0.37      0.13 o 
   6  -4   3       72.15       80.24      1.05 o 
   7  -4   3       98.51       97.81      1.31 o 
   8  -4   3        0.15        0.20      0.36 o 
  -9  -3   3       19.07       22.27      0.80 o 
  -8  -3   3       21.43       18.12      0.55 o 
  -7  -3   3        5.04        6.95      0.27 o 
  -6  -3   3        2.99        3.17      0.13 o 
  -5  -3   3      135.77      115.94      0.94 o 
  -4  -3   3        8.26       10.89      0.14 o 
  -3  -3   3      587.90      631.39      4.67 o 
  -2  -3   3       16.78       13.07      0.13 o 
  -1  -3   3      130.60      187.89      1.67 o 
   0  -3   3      916.07      949.87      7.48 o 
   1  -3   3      467.92      522.34      4.44 o 
   2  -3   3      166.71      190.11      1.82 o 
   3  -3   3      411.33      492.50      4.16 o 
   4  -3   3       45.91       46.75      0.49 o 
   5  -3   3       50.65       44.02      0.53 o 
   6  -3   3      157.74      143.59      1.61 o 
   7  -3   3      208.26      206.46      2.44 o 
   8  -3   3       12.55        9.97      0.44 o 
   9  -3   3        3.77        3.60      0.48 o 
  -9  -2   3       11.52       11.30      0.51 o 
  -8  -2   3        0.31        0.54      0.19 o 
  -7  -2   3        9.68       11.15      0.28 o 
  -6  -2   3        8.37        8.95      0.22 o 
  -5  -2   3        2.74        3.47      0.10 o 
  -4  -2   3        5.61        9.27      0.13 o 
  -3  -2   3      413.01      466.21      3.58 o 
  -2  -2   3      351.64      391.92      3.01 o 
  -1  -2   3      232.96      268.41      2.41 o 
   0  -2   3      862.81      891.84      7.31 o 
   1  -2   3      305.43      313.63      2.55 o 
   2  -2   3     1286.82     1488.03     12.64 o 
   3  -2   3       24.54       28.07      0.33 o 
   4  -2   3      162.05      155.31      1.65 o 
   5  -2   3      253.59      282.17      2.69 o 
   6  -2   3      191.04      188.50      1.96 o 
   7  -2   3      176.94      184.12      2.03 o 
   8  -2   3       35.08       37.83      1.00 o 
   9  -2   3       27.72       27.78      0.95 o 
  -9  -1   3        5.50        6.27      0.39 o 
  -8  -1   3       27.56       28.59      0.68 o 
  -7  -1   3        0.66        0.58      0.14 o 
  -6  -1   3      103.42      100.38      1.03 o 
  -5  -1   3        2.90        2.20      0.10 o 
  -4  -1   3       13.10       11.47      0.16 o 
  -3  -1   3      154.35      158.33      1.19 o 
  -2  -1   3       39.42       31.95      0.27 o 
  -1  -1   3       45.74       56.59      0.90 o 
   0  -1   3      958.69      951.53      7.83 o 
   1  -1   3      943.89      997.89      8.84 o 
   2  -1   3      442.48      468.47      3.78 o 
   3  -1   3     2967.07     3327.42     30.62 o 
   4  -1   3       10.03       10.63      0.17 o 
   5  -1   3      145.57      169.24      1.51 o 
   6  -1   3        4.20        6.67      0.20 o 
   7  -1   3       26.04       26.00      0.45 o 
   8  -1   3       16.83       16.43      0.43 o 
   9  -1   3        9.19        8.76      0.52 o 
  -9   0   3       25.98       25.94      0.86 o 
  -8   0   3       27.71       28.38      0.64 o 
  -7   0   3       10.70       10.96      0.28 o 
  -6   0   3       68.22       59.33      0.62 o 
  -5   0   3        9.43       13.64      0.18 o 
  -4   0   3        6.26        6.43      0.14 o 
  -3   0   3       14.76       16.57      0.18 o 
  -2   0   3     1196.62     1302.39     11.25 o 
  -1   0   3      623.52      616.52      6.15 o 
   0   0   3      366.78      391.65      3.00 o 
   1   0   3     3125.27     2979.85     33.29 o 
   2   0   3      479.92      510.27      4.53 o 
   3   0   3      390.49      445.44      5.08 o 
   4   0   3       47.31       41.86      0.81 o 
   5   0   3       11.20       13.18      0.21 o 
   6   0   3       13.63       13.84      0.30 o 
   7   0   3      192.68      180.78      1.88 o 
   8   0   3       85.30       83.16      1.06 o 
   9   0   3       40.92       44.14      0.97 o 
  10   0   3       30.75       30.11      0.85 o 
  -9   1   3       23.91       23.75      0.87 o 
  -8   1   3       21.29       19.95      0.57 o 
  -7   1   3       67.13       68.84      0.81 o 
  -6   1   3        0.61        0.80      0.10 o 
  -5   1   3      229.69      217.32      1.89 o 
  -4   1   3       13.14       10.06      0.15 o 
  -3   1   3        5.64        7.48      0.20 o 
  -2   1   3      736.23      807.85      6.52 o 
  -1   1   3        2.65        1.03      0.08 o 
   0   1   3      388.64      396.82      3.30 o 
   1   1   3     1045.05     1098.63     10.89 o 
   2   1   3      600.79      617.49      5.51 o 
   3   1   3      332.44      345.68      3.06 o 
   4   1   3       19.56       16.90      0.24 o 
   5   1   3        9.75        9.80      0.18 o 
   6   1   3       35.26       41.03      0.45 o 
   7   1   3      100.13       90.27      0.91 o 
   8   1   3        2.07        2.53      0.22 o 
   9   1   3       23.42       23.44      0.70 o 
  10   1   3        2.52        2.33      0.35 o 
  -9   2   3        2.37        2.62      0.43 o 
  -8   2   3       12.12       12.27      0.53 o 
  -7   2   3      104.81      108.35      1.23 o 
  -6   2   3       25.53       28.64      0.37 o 
  -5   2   3       98.10      113.07      0.98 o 
  -4   2   3        5.91        6.65      0.16 o 
  -3   2   3        3.29        4.09      0.13 o 
  -2   2   3       18.77       18.29      0.34 o 
  -1   2   3     3427.14     3141.83     45.59 o 
   0   2   3       36.07       44.38      0.50 o 
   1   2   3     1429.92     1445.45     14.00 o 
   2   2   3       45.19       39.08      0.46 o 
   3   2   3      167.11      164.70      1.50 o 
   4   2   3       36.47       35.70      0.42 o 
   5   2   3        0.13        0.06      0.06 o 
   6   2   3       70.44       69.25      0.70 o 
   7   2   3        4.41        4.15      0.19 o 
   8   2   3       22.71       18.82      0.40 o 
   9   2   3       25.44       25.83      0.54 o 
  10   2   3        5.51        4.93      0.35 o 
  -8   3   3       35.46       36.45      1.00 o 
  -7   3   3       47.97       47.84      0.76 o 
  -6   3   3       70.91       72.51      0.85 o 
  -5   3   3      219.95      220.02      1.93 o 
  -4   3   3      112.73      106.01      1.01 o 
  -3   3   3      669.42      697.95      5.66 o 
  -2   3   3       71.34       66.82      0.57 o 
  -1   3   3        2.22        3.97      0.13 o 
   0   3   3       21.57       24.76      0.24 o 
   1   3   3        0.54        0.14      0.02 o 
   2   3   3     3065.98     2835.48     34.44 o 
   3   3   3      564.97      587.94      4.84 o 
   4   3   3      401.46      408.53      3.51 o 
   5   3   3       66.87       69.56      0.66 o 
   6   3   3        1.19        1.29      0.09 o 
   7   3   3       45.06       47.05      0.63 o 
   8   3   3       10.56        9.35      0.30 o 
   9   3   3        3.18        3.37      0.23 o 
  10   3   3       36.80       38.52      0.73 o 
  -8   4   3       10.45       11.67      0.66 o 
  -7   4   3       61.73       64.44      0.97 o 
  -6   4   3      161.63      167.42      1.90 o 
  -5   4   3       56.87       59.77      0.77 o 
  -4   4   3      396.35      404.12      3.60 o 
  -3   4   3       89.70       96.12      0.87 o 
  -2   4   3       58.68       72.64      0.68 o 
  -1   4   3      102.44      113.11      0.97 o 
   0   4   3       13.87       12.04      0.16 o 
   1   4   3      481.57      526.59      4.61 o 
   2   4   3      908.01      972.99      8.11 o 
   3   4   3      407.64      526.56      4.17 o 
   4   4   3      505.79      495.99      4.25 o 
   5   4   3      223.62      230.01      2.01 o 
   6   4   3        0.43        0.02      0.06 o 
   7   4   3       19.95       18.92      0.27 o 
   8   4   3       65.92       64.44      0.78 o 
   9   4   3       18.60       18.29      0.44 o 
  10   4   3       21.72       22.55      0.65 o 
  -8   5   3        0.02        0.43      0.38 o 
  -7   5   3       19.86       20.52      0.59 o 
  -6   5   3       39.61       37.30      0.60 o 
  -5   5   3        2.84        2.06      0.15 o 
  -4   5   3       42.89       36.52      0.40 o 
  -3   5   3      530.72      571.96      4.53 o 
  -2   5   3        5.26        3.53      0.12 o 
  -1   5   3      310.43      308.03      2.58 o 
   0   5   3       25.43       29.67      0.29 o 
   1   5   3      571.51      605.96      4.89 o 
   2   5   3       19.00       25.59      0.44 o 
   3   5   3       28.91       24.81      0.48 o 
   4   5   3      139.51      166.02      1.70 o 
   5   5   3      117.64      121.76      1.02 o 
   6   5   3        1.12        1.25      0.09 o 
   7   5   3       16.15       13.49      0.25 o 
   8   5   3        9.66        9.75      0.28 o 
   9   5   3       27.08       25.42      0.49 o 
  10   5   3       37.04       36.48      0.78 o 
  -7   6   3       42.69       44.76      0.97 o 
  -6   6   3       55.59       57.15      1.00 o 
  -5   6   3       29.63       29.67      0.52 o 
  -4   6   3       30.08       33.99      0.52 o 
  -3   6   3      308.12      303.26      2.57 o 
  -2   6   3      104.19       86.84      0.87 o 
  -1   6   3      153.80      153.62      1.27 o 
   0   6   3      249.48      295.22      2.38 o 
   1   6   3      124.96      153.08      1.33 o 
   2   6   3       77.40       85.42      0.86 o 
   3   6   3      635.93      690.52      5.73 o 
   4   6   3      180.80      172.16      1.41 o 
   5   6   3      229.74      214.04      1.82 o 
   6   6   3      179.43      172.25      1.55 o 
   7   6   3       46.85       45.78      0.52 o 
   8   6   3      149.17      153.72      1.56 o 
   9   6   3       83.91       86.26      1.09 o 
  10   6   3       11.64       11.65      0.45 o 
  -7   7   3        7.88        8.85      0.63 o 
  -6   7   3        2.20        2.53      0.32 o 
  -5   7   3        8.73        9.34      0.31 o 
  -4   7   3       32.62       34.72      0.55 o 
  -3   7   3       16.00       15.34      0.30 o 
  -2   7   3       92.35       90.85      0.93 o 
  -1   7   3       75.88       84.65      0.79 o 
   0   7   3      103.65      106.58      0.96 o 
   1   7   3        0.48        0.36      0.06 o 
   2   7   3        4.07        4.76      0.11 o 
   3   7   3       23.40       26.74      0.30 o 
   4   7   3      377.25      382.40      2.99 o 
   5   7   3       87.88       80.56      0.77 o 
   6   7   3       11.43       11.75      0.21 o 
   7   7   3       16.28       16.25      0.33 o 
   8   7   3      143.44      139.58      1.52 o 
   9   7   3        1.40        1.37      0.20 o 
  10   7   3        6.96        5.98      0.41 o 
  -6   8   3       14.31       15.73      0.60 o 
  -5   8   3        0.60        0.86      0.33 o 
  -4   8   3       11.57       10.62      0.35 o 
  -3   8   3        6.90        5.16      0.30 o 
  -2   8   3      352.85      346.44      3.21 o 
  -1   8   3      139.51      132.76      1.23 o 
   0   8   3       45.78       38.64      0.40 o 
   1   8   3      171.04      171.70      1.50 o 
   2   8   3        0.31       -0.05      0.07 o 
   3   8   3        9.43        9.33      0.18 o 
   4   8   3      632.08      648.30      5.42 o 
   5   8   3      122.29      119.57      1.04 o 
   6   8   3        0.82        0.53      0.10 o 
   7   8   3       20.46       21.59      0.48 o 
   8   8   3       31.71       31.79      0.59 o 
   9   8   3        9.55       10.29      0.42 o 
  10   8   3        1.90        1.57      0.34 o 
  -5   9   3        0.01       -0.24      0.44 o 
  -4   9   3        3.70        3.71      0.37 o 
  -3   9   3        6.67        6.15      0.31 o 
  -2   9   3       14.60       14.24      0.45 o 
  -1   9   3      135.58      128.42      1.27 o 
   0   9   3        5.46        3.96      0.18 o 
   1   9   3      121.23      126.82      1.10 o 
   2   9   3       69.45       64.54      0.64 o 
   3   9   3       13.89       11.38      0.22 o 
   4   9   3        2.74        4.70      0.16 o 
   5   9   3       51.56       49.40      0.58 o 
   6   9   3        2.94        3.16      0.17 o 
   7   9   3       35.76       32.91      0.57 o 
   8   9   3        5.55        6.46      0.32 o 
   9   9   3       14.07       14.01      0.57 o 
  10   9   3        6.45        5.59      0.46 o 
  -5  10   3        0.29       -0.03      0.48 o 
  -4  10   3        0.65        0.62      0.41 o 
  -3  10   3        1.22        1.35      0.35 o 
  -2  10   3        9.76        9.04      0.45 o 
  -1  10   3       76.69       71.85      1.21 o 
   0  10   3        2.68        1.68      0.20 o 
   1  10   3      230.01      233.43      2.44 o 
   2  10   3       34.33       36.48      0.61 o 
   3  10   3        0.22        0.33      0.12 o 
   4  10   3        3.14        1.33      0.14 o 
   5  10   3        6.54        4.37      0.22 o 
   6  10   3       11.30       10.37      0.37 o 
   7  10   3       10.22       10.77      0.43 o 
   8  10   3        1.62        1.81      0.24 o 
   9  10   3        9.15        7.60      0.44 o 
  -4  11   3       13.62       13.71      0.72 o 
  -3  11   3        0.02        0.31      0.41 o 
  -2  11   3        1.04        1.04      0.53 o 
  -1  11   3        1.96        2.10      0.31 o 
   0  11   3      121.68      113.63      1.41 o 
   1  11   3        7.35        6.35      0.34 o 
   2  11   3       44.48       43.91      0.86 o 
   3  11   3       33.00       32.54      0.60 o 
   4  11   3        7.36        5.79      0.29 o 
   5  11   3       63.77       73.04      1.03 o 
   6  11   3        6.20        5.57      0.36 o 
   7  11   3       11.62       10.52      0.37 o 
   8  11   3       20.98       22.17      0.71 o 
   9  11   3        1.28        1.74      0.35 o 
  -3  12   3        4.44        3.66      0.57 o 
  -2  12   3        2.13        1.94      0.49 o 
  -1  12   3        4.73        5.69      0.51 o 
   0  12   3       45.61       42.77      0.87 o 
   1  12   3        0.25        0.57      0.35 o 
   2  12   3       34.37       35.34      0.85 o 
   3  12   3       45.49       53.30      1.13 o 
   4  12   3        3.81        4.30      0.31 o 
   5  12   3        0.23        0.52      0.27 o 
   6  12   3       29.87       35.91      0.81 o 
   7  12   3        8.20        8.32      0.43 o 
   8  12   3        6.61        5.07      0.49 o 
  -1  13   3        0.44        0.80      0.52 o 
   0  13   3       16.42       16.01      0.74 o 
   1  13   3        0.05        0.28      0.38 o 
   2  13   3        4.18        4.14      0.67 o 
   3  13   3       50.53       51.02      1.11 o 
   4  13   3        0.02        0.38      0.40 o 
   5  13   3        2.96        2.73      0.45 o 
   6  13   3        2.61        2.15      0.47 o 
   7  13   3       20.12       15.89      1.29 o 
   1  14   3       28.73       28.56      1.04 o 
   2  14   3        3.26        3.56      0.58 o 
   3  14   3       28.09       31.73      1.23 o 
   4  14   3        6.33        6.75      0.60 o 
   5  14   3        0.05        0.37      0.53 o 
   6  14   3        0.48        1.13      0.71 o 
  -3 -12   4        0.01        0.04      1.10 o 
  -2 -12   4        0.07       -0.18      0.54 o 
  -1 -12   4        4.42        4.38      0.74 o 
  -5 -11   4        0.22        0.70      0.45 o 
  -4 -11   4        0.54        1.13      0.38 o 
  -3 -11   4       12.87       15.38      0.93 o 
  -2 -11   4       10.31        9.08      0.62 o 
  -1 -11   4        6.36        7.79      0.60 o 
   0 -11   4       17.01       17.57      0.73 o 
   1 -11   4        0.04       -0.41      0.41 o 
   2 -11   4       11.62       11.46      0.69 o 
  -6 -10   4        7.11        6.16      0.76 o 
  -5 -10   4        5.20        5.74      0.46 o 
  -4 -10   4       14.18       15.24      0.56 o 
  -3 -10   4        0.02        0.01      0.34 o 
  -2 -10   4        7.80        5.15      0.37 o 
  -1 -10   4       11.99       14.70      0.67 o 
   0 -10   4       26.48       26.18      0.82 o 
   1 -10   4        0.74        0.95      0.35 o 
   2 -10   4       10.18       10.13      0.55 o 
   3 -10   4        3.03        3.65      0.51 o 
  -7  -9   4        0.54        1.18      0.39 o 
  -6  -9   4        7.21        6.99      0.43 o 
  -5  -9   4       33.35       37.33      0.81 o 
  -4  -9   4        9.31        8.96      0.39 o 
  -3  -9   4        1.71        2.24      0.18 o 
  -2  -9   4       13.56       14.28      0.40 o 
  -1  -9   4        5.53        6.06      0.28 o 
   0  -9   4       17.23       17.06      0.47 o 
   1  -9   4       31.25       31.12      0.67 o 
   2  -9   4        4.02        4.42      0.34 o 
   3  -9   4        1.37        1.16      0.37 o 
   4  -9   4        1.32        1.42      0.42 o 
   5  -9   4       31.75       32.65      1.30 o 
  -8  -8   4        0.09       -0.14      0.44 o 
  -7  -8   4        1.00        0.87      0.31 o 
  -6  -8   4        2.29        2.11      0.26 o 
  -5  -8   4       14.28       11.56      0.32 o 
  -4  -8   4       17.39       20.22      0.38 o 
  -3  -8   4        0.79        1.17      0.15 o 
  -2  -8   4       64.88       57.63      0.70 o 
  -1  -8   4        0.38        0.07      0.17 o 
   0  -8   4        0.53        0.74      0.21 o 
   1  -8   4       28.63       24.76      0.50 o 
   2  -8   4        2.52        3.40      0.24 o 
   3  -8   4        4.65        4.75      0.31 o 
   4  -8   4       81.42       84.19      1.59 o 
   5  -8   4        1.83        1.47      0.41 o 
   6  -8   4       32.46       32.76      1.78 o 
  -8  -7   4        0.54       -0.03      0.37 o 
  -7  -7   4        2.20        2.55      0.30 o 
  -6  -7   4        1.68        1.93      0.18 o 
  -5  -7   4       30.80       27.38      0.43 o 
  -4  -7   4       14.35       14.50      0.27 o 
  -3  -7   4       41.66       35.34      0.41 o 
  -2  -7   4       82.23       85.59      0.88 o 
  -1  -7   4       38.57       39.92      0.51 o 
   0  -7   4        5.55        5.74      0.19 o 
   1  -7   4        4.88        6.88      0.26 o 
   2  -7   4        7.69        6.48      0.36 o 
   3  -7   4        8.09        5.76      0.31 o 
   4  -7   4        0.35        0.46      0.26 o 
   5  -7   4       23.55       24.39      0.72 o 
   6  -7   4       21.40       20.55      0.78 o 
  -8  -6   4        0.35        0.77      0.33 o 
  -7  -6   4        0.00        0.30      0.22 o 
  -6  -6   4        2.05        2.96      0.16 o 
  -5  -6   4        2.14        1.53      0.12 o 
  -4  -6   4       11.53       15.35      0.22 o 
  -3  -6   4       78.56       80.95      0.69 o 
  -2  -6   4       28.21       26.02      0.30 o 
  -1  -6   4       47.54       50.09      0.52 o 
   0  -6   4      239.75      230.23      2.01 o 
   1  -6   4      141.84      131.02      1.12 o 
   2  -6   4      147.57      137.90      1.40 o 
   3  -6   4       35.76       37.55      0.58 o 
   4  -6   4       18.60       18.53      0.49 o 
   5  -6   4       77.98       80.83      1.22 o 
   6  -6   4        9.87       10.38      0.51 o 
   7  -6   4       28.54       29.49      1.29 o 
  -9  -5   4        0.72        1.56      0.36 o 
  -8  -5   4        4.63        4.08      0.31 o 
  -7  -5   4        0.32        0.34      0.21 o 
  -6  -5   4        5.71        3.41      0.16 o 
  -5  -5   4        0.46        1.23      0.10 o 
  -4  -5   4        0.00        0.29      0.09 o 
  -3  -5   4      179.34      162.78      1.26 o 
  -2  -5   4       22.59       21.67      0.23 o 
  -1  -5   4       70.07       75.02      0.66 o 
   0  -5   4      124.21      124.62      1.08 o 
   1  -5   4      356.19      388.02      3.19 o 
   2  -5   4        3.09        1.96      0.12 o 
   3  -5   4      289.70      307.76      2.79 o 
   4  -5   4       14.04       10.42      0.31 o 
   5  -5   4       62.31       65.00      1.00 o 
   6  -5   4       10.56        9.05      0.42 o 
   7  -5   4        3.95        3.40      0.36 o 
   8  -5   4       15.91       17.25      0.82 o 
  -9  -4   4        0.78        0.84      0.47 o 
  -8  -4   4       14.30       12.57      0.47 o 
  -7  -4   4        7.70        7.90      0.26 o 
  -6  -4   4       12.08       10.02      0.27 o 
  -5  -4   4       92.47       84.05      0.74 o 
  -4  -4   4       47.98       62.07      0.58 o 
  -3  -4   4      146.19      137.10      1.03 o 
  -2  -4   4        0.01        0.23      0.04 o 
  -1  -4   4      370.23      415.83      3.51 o 
   0  -4   4      673.44      739.52      5.98 o 
   1  -4   4      262.34      242.97      2.02 o 
   2  -4   4       15.10       10.72      0.24 o 
   3  -4   4       30.75       38.08      0.43 o 
   4  -4   4       69.59       66.20      0.74 o 
   5  -4   4       10.37        6.28      0.27 o 
   6  -4   4       36.13       35.08      0.66 o 
   7  -4   4        0.22        0.58      0.29 o 
   8  -4   4       20.32       20.78      0.84 o 
  -9  -3   4        0.15        0.22      0.30 o 
  -8  -3   4       22.16       21.97      0.64 o 
  -7  -3   4       12.12       11.72      0.40 o 
  -6  -3   4       18.29       20.51      0.32 o 
  -5  -3   4       38.09       42.65      0.42 o 
  -4  -3   4       95.72      105.40      0.86 o 
  -3  -3   4        1.59        2.63      0.09 o 
  -2  -3   4       79.68       79.97      0.65 o 
  -1  -3   4       23.24       18.64      0.22 o 
   0  -3   4      477.41      514.16      4.20 o 
   1  -3   4       13.91       18.71      0.23 o 
   2  -3   4        0.96        0.25      0.06 o 
   3  -3   4       26.21       24.28      0.32 o 
   4  -3   4      244.29      256.85      2.23 o 
   5  -3   4        0.48        0.77      0.13 o 
   6  -3   4      135.94      138.20      1.97 o 
   7  -3   4       16.99       16.15      0.51 o 
   8  -3   4       12.77       11.32      0.48 o 
   9  -3   4        7.18        5.15      0.51 o 
  -9  -2   4       22.33       24.50      1.06 o 
  -8  -2   4        7.17        6.70      0.48 o 
  -7  -2   4       23.62       22.23      0.41 o 
  -6  -2   4        0.02        0.15      0.09 o 
  -5  -2   4        1.24        1.38      0.08 o 
  -4  -2   4       24.26       20.19      0.21 o 
  -3  -2   4      212.57      207.12      1.52 o 
  -2  -2   4        6.11       12.66      0.27 o 
  -1  -2   4      441.55      520.68      4.27 o 
   0  -2   4      494.93      583.69      5.62 o 
   1  -2   4      191.81      191.26      1.64 o 
   2  -2   4       56.72       44.85      0.46 o 
   3  -2   4      136.23      139.65      1.23 o 
   4  -2   4      577.93      662.46      5.58 o 
   5  -2   4       27.06       27.83      0.39 o 
   6  -2   4        6.46        3.06      0.23 o 
   7  -2   4       23.64       21.10      0.47 o 
   8  -2   4       17.62       16.12      0.53 o 
   9  -2   4      113.53      119.50      1.96 o 
  -9  -1   4        0.14       -0.14      0.30 o 
  -8  -1   4        8.52        8.49      0.42 o 
  -7  -1   4        0.06        0.15      0.14 o 
  -6  -1   4       90.91       91.64      0.96 o 
  -5  -1   4      264.35      252.99      2.31 o 
  -4  -1   4      117.92      120.72      1.03 o 
  -3  -1   4      157.54      144.24      1.13 o 
  -2  -1   4        0.55        1.42      0.04 o 
  -1  -1   4       69.32       82.06      0.65 o 
   0  -1   4       57.79       54.49      0.44 o 
   1  -1   4      390.77      425.44      3.80 o 
   2  -1   4      580.11      619.57      4.81 o 
   3  -1   4       13.73        6.94      0.34 o 
   4  -1   4       40.01       39.07      0.42 o 
   5  -1   4       94.96       88.59      0.80 o 
   6  -1   4       41.26       33.44      0.44 o 
   7  -1   4        0.19        0.29      0.15 o 
   8  -1   4       10.99        9.50      0.36 o 
   9  -1   4        2.97        3.13      0.40 o 
  -9   0   4        0.12        0.11      0.36 o 
  -8   0   4       27.01       26.07      0.71 o 
  -7   0   4       18.58       17.77      0.41 o 
  -6   0   4       28.19       22.41      0.52 o 
  -5   0   4       20.93       24.57      0.31 o 
  -4   0   4       38.29       38.74      0.41 o 
  -3   0   4      469.93      566.58      4.61 o 
  -2   0   4        3.08        6.49      0.10 o 
  -1   0   4      374.71      439.15      4.24 o 
   0   0   4        3.19        1.50      0.07 o 
   1   0   4      534.21      587.48      5.12 o 
   2   0   4      135.26      124.95      1.13 o 
   3   0   4       82.53       87.28      0.90 o 
   4   0   4      102.69      100.09      0.87 o 
   5   0   4      138.10      145.15      1.30 o 
   6   0   4      388.83      371.87      3.36 o 
   7   0   4       14.64       12.35      0.30 o 
   8   0   4        0.46        0.57      0.19 o 
   9   0   4        2.28        2.74      0.36 o 
  10   0   4       36.48       36.75      1.05 o 
  -9   1   4        3.52        3.96      0.44 o 
  -8   1   4       26.85       30.94      0.79 o 
  -7   1   4        0.43        0.39      0.16 o 
  -6   1   4       25.44       23.72      0.41 o 
  -5   1   4      313.94      313.97      2.83 o 
  -4   1   4      197.89      186.72      1.62 o 
  -3   1   4       69.87       67.85      0.76 o 
  -2   1   4      426.72      490.14      3.88 o 
  -1   1   4      526.27      589.42      5.31 o 
   0   1   4      782.44      762.12      9.36 o 
   1   1   4      626.78      658.41      4.74 o 
   2   1   4      410.57      419.58      3.60 o 
   3   1   4      215.41      220.95      1.81 o 
   4   1   4        4.33        6.39      0.14 o 
   5   1   4      569.59      618.37      5.24 o 
   6   1   4      157.81      168.38      1.57 o 
   7   1   4       11.50       11.67      0.28 o 
   8   1   4        4.91        4.99      0.28 o 
   9   1   4        0.59        0.40      0.21 o 
  10   1   4        0.89        0.90      0.40 o 
  -8   2   4       21.85       22.29      0.81 o 
  -7   2   4        0.01       -0.18      0.18 o 
  -6   2   4        0.01        0.33      0.13 o 
  -5   2   4      269.47      272.87      2.48 o 
  -4   2   4      473.64      516.16      4.36 o 
  -3   2   4      346.34      368.26      2.90 o 
  -2   2   4      957.91     1017.61      8.30 o 
  -1   2   4      164.69      161.06      1.30 o 
   0   2   4        1.45        0.90      0.04 o 
   1   2   4     1034.06     1082.68      8.52 o 
   2   2   4      790.42      835.19      6.49 o 
   3   2   4        2.39        1.65      0.09 o 
   4   2   4      187.18      172.86      1.65 o 
   5   2   4        0.15       -0.06      0.06 o 
   6   2   4      277.45      277.75      2.67 o 
   7   2   4      385.39      366.89      4.47 o 
   8   2   4       15.67       14.71      0.37 o 
   9   2   4        0.17        0.60      0.21 o 
  10   2   4       14.19       14.73      0.69 o 
  -8   3   4       14.38       16.66      0.68 o 
  -7   3   4        9.72        9.48      0.49 o 
  -6   3   4        2.80        2.03      0.19 o 
  -5   3   4        1.53        1.74      0.11 o 
  -4   3   4       73.61       76.40      0.72 o 
  -3   3   4       13.44       10.04      0.13 o 
  -2   3   4        0.14        1.53      0.08 o 
  -1   3   4      112.07      121.25      0.98 o 
   0   3   4      329.77      366.37      2.66 o 
   1   3   4      315.47      336.97      2.47 o 
   2   3   4     1427.13     1449.51     11.58 o 
   3   3   4      248.36      270.48      2.16 o 
   4   3   4      238.62      256.62      2.32 o 
   5   3   4       65.94       77.60      0.80 o 
   6   3   4      306.61      327.90      2.83 o 
   7   3   4      198.11      208.31      1.93 o 
   8   3   4        0.19       -0.05      0.18 o 
   9   3   4        0.35        0.60      0.19 o 
  10   3   4        0.11        0.54      0.29 o 
  -8   4   4       15.22       15.92      0.71 o 
  -7   4   4        0.04       -0.06      0.26 o 
  -6   4   4        0.38       -0.03      0.15 o 
  -5   4   4       13.92       11.98      0.27 o 
  -4   4   4     1119.98     1172.46      9.55 o 
  -3   4   4      222.58      211.24      1.72 o 
  -2   4   4      169.85      171.10      1.34 o 
  -1   4   4      777.30      856.81      7.04 o 
   0   4   4        0.75        0.13      0.05 o 
   1   4   4      235.19      221.37      1.74 o 
   2   4   4      545.43      566.77      4.39 o 
   3   4   4      871.14      922.26      8.30 o 
   4   4   4        0.43        1.83      0.11 o 
   5   4   4       46.10       55.73      0.54 o 
   6   4   4      360.79      360.26      3.00 o 
   7   4   4      287.48      292.70      2.46 o 
   8   4   4       73.05       69.91      0.87 o 
   9   4   4        2.16        2.05      0.20 o 
  10   4   4        4.42        4.76      0.54 o 
  -8   5   4        0.67       -0.40      0.40 o 
  -7   5   4        0.00        0.15      0.29 o 
  -6   5   4       62.09       58.10      0.87 o 
  -5   5   4        0.58        0.66      0.18 o 
  -4   5   4        1.34        0.95      0.09 o 
  -3   5   4        8.69        6.23      0.24 o 
  -2   5   4      160.59      164.95      1.37 o 
  -1   5   4      513.91      552.46      4.57 o 
   0   5   4       18.07        8.87      0.13 o 
   1   5   4      515.03      540.63      4.37 o 
   2   5   4      739.56      796.27      7.21 o 
   3   5   4        1.78        2.48      0.28 o 
   4   5   4        6.98        7.21      0.19 o 
   5   5   4        2.47        3.55      0.10 o 
   6   5   4       30.04       26.80      0.31 o 
   7   5   4      107.99      110.24      1.04 o 
   8   5   4      190.99      196.72      1.86 o 
   9   5   4       35.79       37.80      0.61 o 
  10   5   4        8.00        7.44      0.36 o 
  -7   6   4        0.95        1.44      0.36 o 
  -6   6   4       14.37       13.42      0.46 o 
  -5   6   4        0.10        0.13      0.12 o 
  -4   6   4       13.36       12.24      0.27 o 
  -3   6   4      208.12      207.85      1.87 o 
  -2   6   4       39.01       41.11      0.43 o 
  -1   6   4      124.00      125.02      1.15 o 
   0   6   4       34.19       32.67      0.33 o 
   1   6   4      260.88      286.88      2.44 o 
   2   6   4      233.64      230.45      1.85 o 
   3   6   4       14.17       23.63      0.55 o 
   4   6   4        1.36        2.20      0.10 o 
   5   6   4        1.62        1.67      0.09 o 
   6   6   4        1.24        1.63      0.09 o 
   7   6   4      418.22      432.85      4.16 o 
   8   6   4       56.71       60.22      0.70 o 
   9   6   4        0.27        0.24      0.16 o 
  10   6   4        4.26        3.69      0.29 o 
  -7   7   4        3.44        3.15      0.47 o 
  -6   7   4       10.06        9.07      0.49 o 
  -5   7   4       13.26       12.88      0.40 o 
  -4   7   4       13.21       12.16      0.33 o 
  -3   7   4       38.89       34.61      0.51 o 
  -2   7   4      168.87      161.31      1.47 o 
  -1   7   4       31.88       27.05      0.33 o 
   0   7   4      193.34      203.32      1.68 o 
   1   7   4      169.51      170.72      1.43 o 
   2   7   4      113.02       98.87      0.82 o 
   3   7   4       38.84       41.11      0.41 o 
   4   7   4       55.24       65.62      0.59 o 
   5   7   4      130.26      134.19      1.17 o 
   6   7   4       19.83       18.17      0.28 o 
   7   7   4        2.24        2.61      0.16 o 
   8   7   4       29.22       27.69      0.50 o 
   9   7   4        5.43        4.84      0.26 o 
  10   7   4       13.09       12.17      0.48 o 
  -6   8   4        2.67        2.96      0.44 o 
  -5   8   4       36.83       36.87      0.77 o 
  -4   8   4        5.97        5.39      0.27 o 
  -3   8   4       62.22       60.55      0.87 o 
  -2   8   4       59.32       55.21      0.64 o 
  -1   8   4        8.16        8.39      0.19 o 
   0   8   4      108.54      108.69      0.99 o 
   1   8   4      161.16      148.99      1.27 o 
   2   8   4        5.73        6.47      0.15 o 
   3   8   4      381.70      398.64      3.23 o 
   4   8   4      172.54      173.70      1.46 o 
   5   8   4        4.56        3.28      0.14 o 
   6   8   4        0.22        0.12      0.11 o 
   7   8   4        3.01        2.91      0.24 o 
   8   8   4        5.61        6.50      0.30 o 
   9   8   4       28.96       31.48      0.73 o 
  10   8   4        4.69        4.67      0.35 o 
  -5   9   4        6.89        6.93      0.44 o 
  -4   9   4        0.90        0.71      0.31 o 
  -3   9   4       66.48       66.81      0.88 o 
  -2   9   4       14.33       11.87      0.39 o 
  -1   9   4        0.10        0.19      0.12 o 
   0   9   4       66.92       63.04      0.63 o 
   1   9   4       39.79       41.87      0.48 o 
   2   9   4        0.02       -0.08      0.08 o 
   3   9   4      109.33       90.11      0.88 o 
   4   9   4       33.01       31.25      0.43 o 
   5   9   4      137.63      133.40      1.32 o 
   6   9   4        8.94        8.02      0.25 o 
   7   9   4        5.89        5.72      0.27 o 
   8   9   4        1.33        1.35      0.26 o 
   9   9   4       12.70       12.64      0.45 o 
  10   9   4        1.39        1.72      0.33 o 
  -5  10   4        0.12        0.45      0.44 o 
  -4  10   4       19.95       20.02      0.76 o 
  -3  10   4       38.16       38.60      0.91 o 
  -2  10   4       11.16       11.31      0.74 o 
  -1  10   4      167.01      154.02      1.79 o 
   0  10   4        4.78        4.53      0.22 o 
   1  10   4        4.78        7.59      0.26 o 
   2  10   4       44.56       39.41      0.51 o 
   3  10   4       44.78       40.04      0.54 o 
   4  10   4       66.62       66.01      0.82 o 
   5  10   4       38.50       42.64      0.69 o 
   6  10   4       32.87       37.76      0.71 o 
   7  10   4        1.16        0.68      0.19 o 
   8  10   4        3.23        2.51      0.28 o 
   9  10   4        0.06       -0.29      0.29 o 
  -4  11   4       20.22       21.46      0.73 o 
  -3  11   4       49.20       49.62      1.12 o 
  -2  11   4       68.93       75.17      1.41 o 
  -1  11   4        3.90        4.99      0.32 o 
   0  11   4        1.28        1.84      0.25 o 
   1  11   4        6.50        5.34      0.31 o 
   2  11   4        9.09        7.66      0.65 o 
   3  11   4        5.63        5.25      0.42 o 
   4  11   4       13.24       13.11      0.42 o 
   5  11   4       16.90       18.80      0.69 o 
   6  11   4       24.89       22.81      0.57 o 
   7  11   4        6.52        7.29      0.31 o 
   8  11   4        8.25        9.08      0.60 o 
   9  11   4        1.50        1.23      0.32 o 
  -3  12   4        1.52        1.14      0.56 o 
  -2  12   4       19.15       19.23      0.87 o 
  -1  12   4        2.94        2.15      0.42 o 
   0  12   4       37.38       34.48      0.86 o 
   1  12   4       29.50       29.96      0.64 o 
   2  12   4       28.05       27.69      0.80 o 
   3  12   4        0.65        0.62      0.19 o 
   4  12   4        0.12       -0.01      0.23 o 
   5  12   4        8.00        8.96      0.39 o 
   6  12   4       50.99       52.38      0.88 o 
   7  12   4        1.41        1.15      0.32 o 
   8  12   4        5.25        5.88      0.41 o 
  -1  13   4        4.46        4.88      0.58 o 
   0  13   4        0.48        0.10      0.46 o 
   1  13   4       14.15       13.98      0.64 o 
   2  13   4        5.59        5.39      0.46 o 
   3  13   4        2.82        2.17      0.41 o 
   4  13   4        2.62        3.33      0.43 o 
   5  13   4       36.03       37.79      0.95 o 
   6  13   4        0.48        0.40      0.41 o 
   7  13   4        7.11        6.72      0.72 o 
   0  14   4       14.58       14.06      0.85 o 
   1  14   4        0.18        1.44      0.54 o 
   2  14   4        2.84        3.01      0.54 o 
   3  14   4        0.16        0.63      0.49 o 
   4  14   4        1.98        1.20      0.50 o 
   5  14   4        3.46        3.33      0.54 o 
   6  14   4        0.28       -0.03      0.61 o 
  -4 -11   5        0.01        0.65      0.46 o 
  -3 -11   5        4.62        4.41      0.48 o 
  -2 -11   5        2.19        3.00      0.55 o 
  -1 -11   5        0.19       -0.07      0.46 o 
   0 -11   5        1.74        1.41      0.48 o 
   1 -11   5       10.86        9.70      0.67 o 
  -5 -10   5        0.15        0.33      0.42 o 
  -4 -10   5        1.01        0.85      0.37 o 
  -3 -10   5       15.01       16.11      0.71 o 
  -2 -10   5        4.72        4.72      0.45 o 
  -1 -10   5        6.27        6.15      0.46 o 
   0 -10   5       16.57       16.61      0.92 o 
   1 -10   5        6.36        5.56      0.48 o 
   2 -10   5        1.17        1.47      0.44 o 
   3 -10   5        0.88        2.00      0.54 o 
  -6  -9   5        1.73        2.82      0.39 o 
  -5  -9   5       20.90       23.77      0.81 o 
  -4  -9   5        0.69        0.68      0.26 o 
  -3  -9   5       17.03       14.53      0.60 o 
  -2  -9   5       17.26       15.75      0.49 o 
  -1  -9   5       10.22        8.43      0.36 o 
   0  -9   5       35.13       37.64      0.79 o 
   1  -9   5       23.06       20.18      0.64 o 
   2  -9   5       18.96       18.01      0.67 o 
   3  -9   5        8.20        8.28      0.57 o 
   4  -9   5        0.05        0.40      0.52 o 
  -7  -8   5       31.85       30.43      0.83 o 
  -6  -8   5        2.25        2.78      0.37 o 
  -5  -8   5       20.47       20.05      0.53 o 
  -4  -8   5        4.12        4.69      0.23 o 
  -3  -8   5        7.38        7.09      0.29 o 
  -2  -8   5       13.62       16.10      0.63 o 
  -1  -8   5       30.85       30.29      0.59 o 
   0  -8   5       20.64       18.53      0.42 o 
   1  -8   5        8.29        6.98      0.29 o 
   2  -8   5       86.84       83.43      1.07 o 
   3  -8   5       43.08       45.13      0.93 o 
   4  -8   5        2.16        2.37      0.36 o 
   5  -8   5       15.09       17.66      1.28 o 
  -8  -7   5        1.94        2.59      0.54 o 
  -7  -7   5       25.30       28.89      1.09 o 
  -6  -7   5        3.50        6.17      0.48 o 
  -5  -7   5        0.02       -0.01      0.16 o 
  -4  -7   5       34.17       33.28      0.51 o 
  -3  -7   5        0.36        1.25      0.14 o 
  -2  -7   5        5.51        4.54      0.17 o 
  -1  -7   5       26.63       21.91      0.37 o 
   0  -7   5       20.34       20.91      0.40 o 
   1  -7   5        2.75        1.69      0.14 o 
   2  -7   5       42.02       39.73      0.57 o 
   3  -7   5        4.46        2.93      0.25 o 
   4  -7   5       23.02       23.50      0.68 o 
   5  -7   5       18.35       17.75      0.68 o 
   6  -7   5        7.26        7.90      0.63 o 
  -8  -6   5        2.01        2.32      0.40 o 
  -7  -6   5       27.34       29.82      1.10 o 
  -6  -6   5       32.57       29.35      0.51 o 
  -5  -6   5        2.62        1.96      0.14 o 
  -4  -6   5       40.62       33.04      0.39 o 
  -3  -6   5        2.39        1.62      0.09 o 
  -2  -6   5        0.38        1.80      0.10 o 
  -1  -6   5      128.56      115.84      1.03 o 
   0  -6   5        0.19        0.17      0.09 o 
   1  -6   5      136.45      136.31      1.25 o 
   2  -6   5      191.48      194.62      2.03 o 
   3  -6   5      198.81      193.66      2.01 o 
   4  -6   5       10.28       12.17      0.41 o 
   5  -6   5        3.39        3.78      0.32 o 
   6  -6   5        2.45        2.37      0.35 o 
   7  -6   5       36.51       37.78      1.11 o 
  -8  -5   5        0.67        0.37      0.42 o 
  -7  -5   5        1.20        2.00      0.26 o 
  -6  -5   5      104.96      103.21      1.05 o 
  -5  -5   5       36.89       36.88      0.44 o 
  -4  -5   5       20.86       15.17      0.23 o 
  -3  -5   5       28.06       25.08      0.28 o 
  -2  -5   5       43.89       50.70      0.44 o 
  -1  -5   5       58.07       55.11      0.53 o 
   0  -5   5       85.99       75.83      0.70 o 
   1  -5   5        1.89        2.52      0.10 o 
   2  -5   5        5.22        3.65      0.17 o 
   3  -5   5      100.68       94.06      0.94 o 
   4  -5   5        7.35        6.16      0.28 o 
   5  -5   5       18.69       18.90      0.47 o 
   6  -5   5        4.31        4.17      0.37 o 
   7  -5   5        0.15       -0.09      0.37 o 
  -8  -4   5        0.56        0.94      0.26 o 
  -7  -4   5        1.43        0.52      0.32 o 
  -6  -4   5      105.09      100.48      1.09 o 
  -5  -4   5       89.77       91.04      0.81 o 
  -4  -4   5        6.25        5.87      0.15 o 
  -3  -4   5      125.69      136.27      1.10 o 
  -2  -4   5       68.80       62.16      0.53 o 
  -1  -4   5       70.58       73.49      0.63 o 
   0  -4   5        0.21        0.26      0.07 o 
   1  -4   5        1.79        1.30      0.08 o 
   2  -4   5      693.35      740.11      6.27 o 
   3  -4   5       42.20       44.82      0.49 o 
   4  -4   5      190.51      168.98      1.62 o 
   5  -4   5        5.73        7.64      0.36 o 
   6  -4   5       30.07       34.01      0.62 o 
   7  -4   5        3.64        3.89      0.34 o 
   8  -4   5       34.59       32.37      1.25 o 
  -9  -3   5        1.09        0.24      0.38 o 
  -8  -3   5        0.09       -0.11      0.24 o 
  -7  -3   5        0.00        0.13      0.23 o 
  -6  -3   5       62.21       56.86      0.68 o 
  -5  -3   5      132.81      130.21      1.12 o 
  -4  -3   5        0.01        0.22      0.06 o 
  -3  -3   5      179.42      181.63      1.44 o 
  -2  -3   5      200.98      171.87      1.36 o 
  -1  -3   5        9.69        8.05      0.28 o 
   0  -3   5        1.52        0.31      0.06 o 
   1  -3   5       97.95       92.22      0.85 o 
   2  -3   5        8.13        8.07      0.15 o 
   3  -3   5       26.13       23.96      0.30 o 
   4  -3   5      362.79      370.57      3.31 o 
   5  -3   5       79.42       84.80      0.95 o 
   6  -3   5       55.70       49.99      0.74 o 
   7  -3   5        0.36        0.35      0.23 o 
   8  -3   5        8.72        7.00      0.40 o 
   9  -3   5       36.72       35.67      1.18 o 
  -9  -2   5        2.06        2.03      0.38 o 
  -8  -2   5        0.34        0.42      0.27 o 
  -7  -2   5        0.53        0.28      0.18 o 
  -6  -2   5       36.48       34.21      0.44 o 
  -5  -2   5      134.67      140.96      1.19 o 
  -4  -2   5      238.71      249.79      1.90 o 
  -3  -2   5       38.68       42.58      0.42 o 
  -2  -2   5      101.34      108.04      0.93 o 
  -1  -2   5      299.02      351.69      3.04 o 
   0  -2   5        0.54        0.92      0.12 o 
   1  -2   5       28.86       28.13      0.29 o 
   2  -2   5        2.10        0.93      0.16 o 
   3  -2   5        7.35        6.29      0.14 o 
   4  -2   5      200.88      198.09      1.73 o 
   5  -2   5      174.15      147.23      1.39 o 
   6  -2   5       17.86       23.73      0.42 o 
   7  -2   5        2.96        3.61      0.26 o 
   8  -2   5       16.84       17.11      0.57 o 
   9  -2   5       25.28       26.40      1.06 o 
  -9  -1   5        0.00        0.48      0.35 o 
  -8  -1   5        0.35        1.20      0.38 o 
  -7  -1   5        4.56        4.82      0.25 o 
  -6  -1   5        4.94        3.73      0.16 o 
  -5  -1   5      148.35      149.33      1.36 o 
  -4  -1   5       51.36       52.49      0.45 o 
  -3  -1   5       27.80       21.79      0.25 o 
  -2  -1   5      154.83      113.01      0.87 o 
  -1  -1   5      388.70      385.30      2.85 o 
   0  -1   5       76.30       82.16      0.80 o 
   1  -1   5      218.06      232.07      2.01 o 
   2  -1   5      135.95      148.92      1.25 o 
   3  -1   5       94.33       91.52      0.87 o 
   4  -1   5      140.50      143.03      1.34 o 
   5  -1   5      473.88      490.98      4.44 o 
   6  -1   5       33.58       36.05      0.48 o 
   7  -1   5        7.88        8.42      0.38 o 
   8  -1   5       14.35       13.26      0.49 o 
   9  -1   5       13.07       11.94      0.73 o 
  -9   0   5        9.09        8.91      1.07 o 
  -8   0   5        0.11        0.37      0.27 o 
  -7   0   5       23.41       26.19      0.49 o 
  -6   0   5      176.85      175.19      1.73 o 
  -5   0   5       97.62       94.90      0.94 o 
  -4   0   5       20.61       21.30      0.29 o 
  -3   0   5      449.08      446.03      3.41 o 
  -2   0   5      132.37      152.05      1.56 o 
  -1   0   5      358.59      365.40      3.31 o 
   0   0   5      229.18      240.66      1.85 o 
   1   0   5       25.54       16.91      0.24 o 
   2   0   5      247.67      284.02      2.23 o 
   3   0   5        3.63        6.87      0.13 o 
   4   0   5      281.92      275.92      2.40 o 
   5   0   5      295.47      290.85      2.42 o 
   6   0   5       59.49       52.25      0.53 o 
   7   0   5       21.19       21.14      0.36 o 
   8   0   5       47.86       44.54      0.83 o 
   9   0   5       72.89       75.30      1.20 o 
  10   0   5       15.02       14.39      0.95 o 
  -8   1   5       39.07       40.51      1.23 o 
  -7   1   5       21.73       22.06      0.53 o 
  -6   1   5        6.90        7.55      0.24 o 
  -5   1   5       31.28       26.61      0.35 o 
  -4   1   5       35.01       32.31      0.38 o 
  -3   1   5      340.32      368.99      2.82 o 
  -2   1   5      135.24      185.41      1.87 o 
  -1   1   5       51.29       60.93      0.63 o 
   0   1   5      124.81      113.73      0.96 o 
   1   1   5      202.52      214.00      1.50 o 
   2   1   5      282.20      311.69      2.49 o 
   3   1   5       20.49       24.15      0.27 o 
   4   1   5      145.24      163.42      1.43 o 
   5   1   5       11.59       16.94      0.46 o 
   6   1   5      473.21      472.98      4.05 o 
   7   1   5        8.76        6.74      0.23 o 
   8   1   5        9.63        9.22      0.36 o 
   9   1   5       28.33       27.02      0.64 o 
  10   1   5        0.67        0.49      0.40 o 
  -8   2   5       81.68       85.45      1.66 o 
  -7   2   5        3.01        2.37      0.26 o 
  -6   2   5       15.86       16.02      0.36 o 
  -5   2   5       10.23        6.74      0.26 o 
  -4   2   5       48.98       45.35      0.45 o 
  -3   2   5       28.14       26.94      0.29 o 
  -2   2   5     1013.61     1114.01      8.51 o 
  -1   2   5     1648.85     1678.86     13.96 o 
   0   2   5       89.76       66.36      0.55 o 
   1   2   5     1036.77     1118.86      8.09 o 
   2   2   5        6.62       12.09      0.13 o 
   3   2   5        0.06        0.17      0.07 o 
   4   2   5        0.27        0.01      0.09 o 
   5   2   5      518.51      528.24      4.31 o 
   6   2   5      204.29      195.60      1.73 o 
   7   2   5        3.19        2.84      0.16 o 
   8   2   5       16.64       16.06      0.41 o 
   9   2   5       96.21       91.91      1.31 o 
  10   2   5       11.20       11.38      0.59 o 
  -8   3   5       62.35       63.64      1.40 o 
  -7   3   5       17.89       16.40      0.71 o 
  -6   3   5       31.44       34.70      0.57 o 
  -5   3   5        0.08        0.18      0.11 o 
  -4   3   5        4.76        3.87      0.13 o 
  -3   3   5        0.57        0.41      0.06 o 
  -2   3   5      648.99      731.03      6.46 o 
  -1   3   5      550.49      683.46      5.28 o 
   0   3   5        2.27        5.84      0.14 o 
   1   3   5      645.40      680.78      5.12 o 
   2   3   5      576.32      601.88      4.84 o 
   3   3   5     1293.81     1382.18     11.36 o 
   4   3   5      705.65      765.53      6.82 o 
   5   3   5       38.84       39.08      0.41 o 
   6   3   5      127.88      134.86      1.22 o 
   7   3   5        2.30        1.60      0.13 o 
   8   3   5        1.53        1.40      0.22 o 
   9   3   5       44.53       42.39      0.72 o 
  10   3   5       33.53       35.62      0.82 o 
  -8   4   5        7.50        5.80      0.51 o 
  -7   4   5       62.58       62.91      1.34 o 
  -6   4   5        0.45        0.39      0.20 o 
  -5   4   5       10.38       10.63      0.35 o 
  -4   4   5       34.24       32.99      0.47 o 
  -3   4   5       67.93       63.77      0.60 o 
  -2   4   5      157.33      180.20      1.52 o 
  -1   4   5       17.95       18.37      0.26 o 
   0   4   5      131.77      150.39      1.22 o 
   1   4   5     1012.81     1000.06      8.07 o 
   2   4   5      107.36       99.87      0.80 o 
   3   4   5      295.04      357.56      2.78 o 
   4   4   5      263.33      294.13      2.35 o 
   5   4   5        5.43        6.22      0.13 o 
   6   4   5       75.97       85.72      0.78 o 
   7   4   5       44.06       41.02      0.48 o 
   8   4   5        0.13        0.10      0.16 o 
   9   4   5        5.59        6.41      0.42 o 
  10   4   5       48.13       48.95      0.86 o 
  -7   5   5       37.62       40.73      0.99 o 
  -6   5   5       23.39       22.97      0.64 o 
  -5   5   5       82.62       82.80      1.06 o 
  -4   5   5        3.99        5.21      0.16 o 
  -3   5   5        1.55        1.26      0.09 o 
  -2   5   5       16.34       17.78      0.21 o 
  -1   5   5      105.83      103.90      0.91 o 
   0   5   5       40.66       33.95      0.31 o 
   1   5   5      337.49      353.34      2.82 o 
   2   5   5        0.08        1.26      0.07 o 
   3   5   5      991.99     1065.51      8.26 o 
   4   5   5      899.82      988.41      7.81 o 
   5   5   5        0.01        0.12      0.06 o 
   6   5   5       11.65        8.78      0.21 o 
   7   5   5        2.03        1.45      0.13 o 
   8   5   5        6.44        6.98      0.27 o 
   9   5   5        2.95        3.51      0.22 o 
  10   5   5       40.84       40.85      0.77 o 
  -7   6   5        4.78        4.61      0.43 o 
  -6   6   5       57.04       57.85      1.04 o 
  -5   6   5       28.53       29.70      0.49 o 
  -4   6   5       62.55       64.49      0.70 o 
  -3   6   5       10.13        8.81      0.20 o 
  -2   6   5        8.96        9.40      0.21 o 
  -1   6   5        0.06       -0.01      0.05 o 
   0   6   5        1.62        1.77      0.09 o 
   1   6   5       45.00       52.00      0.44 o 
   2   6   5      168.61      167.32      1.34 o 
   3   6   5      401.50      437.58      3.64 o 
   4   6   5      107.05       92.09      0.79 o 
   5   6   5      128.65      133.30      1.11 o 
   6   6   5      208.89      201.29      1.72 o 
   7   6   5       24.29       23.92      0.35 o 
   8   6   5        7.85        6.99      0.25 o 
   9   6   5        1.48        1.76      0.19 o 
  10   6   5        1.71        2.19      0.24 o 
  -6   7   5       39.80       41.82      1.04 o 
  -5   7   5       39.46       36.85      0.71 o 
  -4   7   5       85.64       86.50      1.01 o 
  -3   7   5       40.18       41.19      0.49 o 
  -2   7   5        0.12       -0.03      0.09 o 
  -1   7   5        1.10        1.13      0.10 o 
   0   7   5        4.69        4.00      0.12 o 
   1   7   5        2.07        4.20      0.11 o 
   2   7   5      181.59      179.58      1.45 o 
   3   7   5      139.11      126.47      1.15 o 
   4   7   5       19.07       17.02      0.22 o 
   5   7   5      102.49      101.62      0.92 o 
   6   7   5        7.95        8.87      0.21 o 
   7   7   5        3.44        3.23      0.16 o 
   8   7   5        5.14        3.42      0.17 o 
   9   7   5        0.50        0.61      0.18 o 
  10   7   5       24.48       26.61      0.78 o 
  -6   8   5        2.70        3.07      0.44 o 
  -5   8   5       22.39       24.04      0.66 o 
  -4   8   5      139.40      142.44      1.69 o 
  -3   8   5       27.05       28.79      0.47 o 
  -2   8   5       31.68       31.26      0.41 o 
  -1   8   5       97.79       97.78      0.91 o 
   0   8   5        3.52        1.75      0.09 o 
   1   8   5        0.01        0.18      0.07 o 
   2   8   5      148.89      142.37      1.17 o 
   3   8   5       24.68       27.09      0.30 o 
   4   8   5      256.11      285.76      2.44 o 
   5   8   5      306.43      295.43      2.62 o 
   6   8   5       97.64       96.69      0.98 o 
   7   8   5       48.34       48.40      0.71 o 
   8   8   5        9.71        9.12      0.53 o 
   9   8   5        1.51        1.22      0.25 o 
  10   8   5        0.00        0.15      0.33 o 
  -5   9   5       30.92       31.25      1.00 o 
  -4   9   5      120.77      121.68      1.63 o 
  -3   9   5       17.22       17.91      0.43 o 
  -2   9   5       14.27       12.58      0.35 o 
  -1   9   5      173.02      170.22      1.50 o 
   0   9   5       72.50       71.65      0.74 o 
   1   9   5       12.15       14.54      0.23 o 
   2   9   5        4.74        6.63      0.19 o 
   3   9   5       68.81       70.81      0.72 o 
   4   9   5        2.83        2.78      0.16 o 
   5   9   5        5.38        5.56      0.20 o 
   6   9   5       66.79       68.87      0.84 o 
   7   9   5       13.39       13.51      0.36 o 
   8   9   5        0.08        0.08      0.24 o 
   9   9   5        1.33        1.33      0.27 o 
  10   9   5        8.02        8.62      0.44 o 
  -5  10   5       11.06       10.29      1.86 o 
  -4  10   5      107.20      107.48      1.67 o 
  -3  10   5       15.13       15.28      0.53 o 
  -2  10   5       22.98       23.44      0.58 o 
  -1  10   5        1.11        1.00      0.15 o 
   0  10   5        0.55        0.44      0.12 o 
   1  10   5        4.88        4.77      0.18 o 
   2  10   5       15.15       10.94      0.30 o 
   3  10   5        1.29        1.58      0.15 o 
   4  10   5        1.45        0.99      0.15 o 
   5  10   5      119.90      113.02      1.46 o 
   6  10   5        5.86        5.07      0.33 o 
   7  10   5       34.29       36.60      0.56 o 
   8  10   5        7.16        6.42      0.30 o 
   9  10   5        2.40        3.43      0.30 o 
  10  10   5        2.12        1.59      0.52 o 
  -4  11   5       28.14       28.90      1.16 o 
  -3  11   5        8.96        9.39      0.49 o 
  -2  11   5        7.15        7.58      0.45 o 
  -1  11   5        6.10        5.86      0.41 o 
   0  11   5      404.68      401.82      4.11 o 
   1  11   5       32.03       32.12      0.51 o 
   2  11   5        0.52        1.41      0.15 o 
   3  11   5       38.08       35.59      0.65 o 
   4  11   5       19.41       20.40      0.49 o 
   5  11   5       18.23       19.54      0.63 o 
   6  11   5       23.99       22.42      0.56 o 
   7  11   5       20.69       22.66      0.59 o 
   8  11   5       18.25       19.29      0.60 o 
   9  11   5        6.06        4.97      0.40 o 
  -3  12   5       31.72       32.67      1.42 o 
  -2  12   5        0.74        0.37      0.37 o 
  -1  12   5        8.44        9.24      0.59 o 
   0  12   5        7.06        7.20      0.43 o 
   1  12   5        2.01        1.69      0.22 o 
   2  12   5       11.61       13.44      0.44 o 
   3  12   5       35.97       35.85      0.74 o 
   4  12   5        7.47        7.52      0.39 o 
   5  12   5        0.03        0.13      0.24 o 
   6  12   5        3.27        3.82      0.32 o 
   7  12   5       13.35       15.74      0.57 o 
   8  12   5        8.46        8.54      0.42 o 
  -1  13   5       16.83       15.96      0.72 o 
   0  13   5        0.01        0.06      0.34 o 
   1  13   5       30.20       30.81      0.71 o 
   2  13   5       15.24       14.50      0.52 o 
   3  13   5       15.90       14.44      0.60 o 
   4  13   5        1.63        1.49      0.30 o 
   5  13   5        0.00        0.03      0.30 o 
   6  13   5        2.78        2.02      0.34 o 
   7  13   5        9.25        7.65      0.48 o 
   8  13   5        3.56        4.06      0.57 o 
   0  14   5        0.04       -0.10      0.60 o 
   1  14   5       27.72       32.49      2.61 o 
   2  14   5       14.78       16.32      0.70 o 
   3  14   5        3.99        5.25      0.53 o 
   4  14   5        8.11        7.64      0.55 o 
   5  14   5        0.22        0.22      0.47 o 
   6  14   5        0.65        0.13      0.49 o 
  -2 -11   6        3.50        3.23      0.63 o 
  -1 -11   6        0.00        1.17      0.94 o 
  -4 -10   6        6.51        7.48      0.55 o 
  -3 -10   6       11.49       14.34      0.71 o 
  -2 -10   6       12.56       11.99      0.66 o 
  -1 -10   6       17.15       16.87      0.81 o 
   0 -10   6       14.19       13.87      0.82 o 
   1 -10   6       11.75       13.76      0.72 o 
   2 -10   6        6.75        6.97      0.55 o 
  -6  -9   6        4.75        4.26      0.55 o 
  -5  -9   6        1.54        2.47      0.41 o 
  -4  -9   6        4.42        6.36      0.47 o 
  -3  -9   6        6.64        6.53      0.37 o 
  -2  -9   6        1.01        0.88      0.30 o 
  -1  -9   6        2.27        1.57      0.35 o 
   0  -9   6       10.06        9.22      0.49 o 
   1  -9   6       33.79       31.79      0.91 o 
   2  -9   6       27.68       28.13      0.83 o 
   3  -9   6        0.46       -0.16      0.42 o 
   4  -9   6        1.81        2.08      0.89 o 
  -6  -8   6        0.42        1.64      0.52 o 
  -5  -8   6        1.45        2.47      0.33 o 
  -4  -8   6       28.65       33.84      0.77 o 
  -3  -8   6        0.21        0.70      0.24 o 
  -2  -8   6        0.02        0.04      0.17 o 
  -1  -8   6        0.57        0.59      0.22 o 
   0  -8   6       40.31       43.05      0.72 o 
   1  -8   6       14.45       13.07      0.50 o 
   2  -8   6       36.20       36.83      0.92 o 
   3  -8   6        1.41        1.06      0.35 o 
   4  -8   6       55.51       55.53      1.99 o 
   5  -8   6        0.34        0.07      0.53 o 
  -7  -7   6       23.06       24.85      0.78 o 
  -6  -7   6       10.37        9.67      0.55 o 
  -5  -7   6       11.30       16.95      0.63 o 
  -4  -7   6       22.53       22.69      0.49 o 
  -3  -7   6       31.51       26.82      0.55 o 
  -2  -7   6       16.06       12.40      0.33 o 
  -1  -7   6       11.44       10.99      0.35 o 
   0  -7   6       13.22       12.64      0.38 o 
   1  -7   6        4.33        4.85      0.29 o 
   2  -7   6      108.54      111.94      1.87 o 
   3  -7   6       17.99       20.14      0.49 o 
   4  -7   6        8.68        9.12      0.45 o 
   5  -7   6        2.82        2.28      0.46 o 
   6  -7   6        1.19        1.80      0.76 o 
  -7  -6   6       23.86       24.72      0.70 o 
  -6  -6   6        0.34       -0.06      0.28 o 
  -5  -6   6        7.20        6.91      0.25 o 
  -4  -6   6        0.27        0.44      0.13 o 
  -3  -6   6      150.91      155.45      2.29 o 
  -2  -6   6        9.36        7.59      0.20 o 
  -1  -6   6        1.85        1.56      0.14 o 
   0  -6   6       14.41       14.61      0.33 o 
   1  -6   6        1.95        2.02      0.17 o 
   2  -6   6       45.76       40.17      0.62 o 
   3  -6   6       31.08       27.67      0.48 o 
   4  -6   6       49.69       49.91      0.78 o 
   5  -6   6       63.68       65.24      1.16 o 
   6  -6   6        0.14        0.13      0.37 o 
   7  -6   6       31.39       34.41      1.40 o 
  -8  -5   6        0.03       -0.21      0.38 o 
  -7  -5   6       44.39       38.81      0.88 o 
  -6  -5   6        7.67        7.50      0.29 o 
  -5  -5   6        7.64        4.87      0.18 o 
  -4  -5   6       25.76       21.46      0.40 o 
  -3  -5   6      148.64      137.96      1.22 o 
  -2  -5   6        5.53        6.57      0.17 o 
  -1  -5   6        2.49        3.34      0.13 o 
   0  -5   6      208.55      189.80      1.68 o 
   1  -5   6      105.15      114.79      1.08 o 
   2  -5   6        2.29        2.56      0.15 o 
   3  -5   6       88.37       87.95      0.94 o 
   4  -5   6       46.91       48.24      0.69 o 
   5  -5   6        0.35        0.29      0.24 o 
   6  -5   6        4.12        2.97      0.37 o 
   7  -5   6        1.24        0.22      0.45 o 
  -8  -4   6        6.43        6.80      0.41 o 
  -7  -4   6       10.64        8.19      0.43 o 
  -6  -4   6       29.88       31.10      0.45 o 
  -5  -4   6        2.94        2.40      0.13 o 
  -4  -4   6       56.01       50.25      0.47 o 
  -3  -4   6       47.94       41.51      0.41 o 
  -2  -4   6      112.33      131.00      1.10 o 
  -1  -4   6        2.48        1.63      0.08 o 
   0  -4   6        1.70        2.82      0.12 o 
   1  -4   6       63.40       68.41      0.71 o 
   2  -4   6       11.22       13.20      0.32 o 
   3  -4   6       76.55       73.91      0.73 o 
   4  -4   6       86.41       90.61      1.11 o 
   5  -4   6        0.27        0.25      0.19 o 
   6  -4   6       24.47       23.45      0.54 o 
   7  -4   6       19.89       21.67      0.78 o 
   8  -4   6       51.90       55.41      1.39 o 
  -8  -3   6       12.07       13.47      0.55 o 
  -7  -3   6        0.48        0.16      0.21 o 
  -6  -3   6       34.74       31.20      0.48 o 
  -5  -3   6        5.85        6.51      0.18 o 
  -4  -3   6       93.98      101.60      0.85 o 
  -3  -3   6       12.27       10.86      0.23 o 
  -2  -3   6      483.61      516.14      3.97 o 
  -1  -3   6       36.93       37.61      0.37 o 
   0  -3   6       53.16       42.82      0.40 o 
   1  -3   6      122.43      115.38      1.20 o 
   2  -3   6       11.07        9.80      0.26 o 
   3  -3   6        0.12        0.87      0.11 o 
   4  -3   6      265.52      250.30      2.54 o 
   5  -3   6        0.01        0.21      0.15 o 
   6  -3   6       21.30       21.13      0.54 o 
   7  -3   6       11.58       10.12      0.46 o 
   8  -3   6       30.02       30.29      0.78 o 
  -8  -2   6        1.48        1.06      0.29 o 
  -7  -2   6       14.65       14.42      0.58 o 
  -6  -2   6       30.59       27.84      0.43 o 
  -5  -2   6       16.43       14.47      0.21 o 
  -4  -2   6       14.77       12.87      0.21 o 
  -3  -2   6      532.02      522.46      4.13 o 
  -2  -2   6       33.14       34.91      0.36 o 
  -1  -2   6      257.80      281.36      2.34 o 
   0  -2   6        0.81        0.36      0.06 o 
   1  -2   6      211.28      229.33      2.00 o 
   2  -2   6       82.87       95.89      0.89 o 
   3  -2   6       30.42       31.59      0.35 o 
   4  -2   6        1.92        3.22      0.17 o 
   5  -2   6        8.14        7.04      0.27 o 
   6  -2   6        0.09        0.19      0.17 o 
   7  -2   6       51.66       49.26      0.78 o 
   8  -2   6       18.00       16.32      0.59 o 
   9  -2   6       64.53       71.17      1.44 o 
  -8  -1   6       15.08       17.17      0.78 o 
  -7  -1   6       14.24       15.30      0.57 o 
  -6  -1   6        2.10        2.19      0.13 o 
  -5  -1   6        6.29        6.68      0.15 o 
  -4  -1   6       10.69       10.95      0.15 o 
  -3  -1   6      209.16      212.35      1.66 o 
  -2  -1   6       63.52       60.87      0.56 o 
  -1  -1   6     1093.11     1106.25      9.18 o 
   0  -1   6      144.17      118.66      0.95 o 
   1  -1   6      104.38      122.41      0.99 o 
   2  -1   6      213.41      229.51      1.84 o 
   3  -1   6       18.04       14.70      0.24 o 
   4  -1   6       27.30       25.74      0.32 o 
   5  -1   6       54.91       49.93      0.54 o 
   6  -1   6       13.28        9.72      0.28 o 
   7  -1   6        6.40        4.61      0.36 o 
   8  -1   6       32.77       33.37      0.72 o 
   9  -1   6        6.16        6.63      0.56 o 
  -8   0   6        0.91        0.62      0.29 o 
  -7   0   6        0.13        0.35      0.26 o 
  -6   0   6       67.30       67.75      0.84 o 
  -5   0   6        4.32        2.52      0.11 o 
  -4   0   6      169.87      192.26      1.47 o 
  -3   0   6        0.09        1.50      0.09 o 
  -2   0   6        0.01        0.15      0.07 o 
  -1   0   6      627.49      667.09      6.50 o 
   0   0   6      367.45      424.44      3.16 o 
   1   0   6       68.89       59.83      0.52 o 
   2   0   6      346.16      356.25      2.83 o 
   3   0   6       73.73       81.68      0.78 o 
   4   0   6       38.44       35.84      0.37 o 
   5   0   6      247.30      253.20      2.23 o 
   6   0   6        1.09        1.26      0.13 o 
   7   0   6        4.74        4.91      0.29 o 
   8   0   6       43.19       40.26      0.71 o 
   9   0   6        7.27        6.96      0.37 o 
  10   0   6       74.92       80.08      1.56 o 
  -8   1   6        3.69        3.69      0.39 o 
  -7   1   6        1.76        2.93      0.28 o 
  -6   1   6      116.64      123.41      1.48 o 
  -5   1   6       88.76       84.04      0.85 o 
  -4   1   6       95.30       90.20      0.84 o 
  -3   1   6       19.17       17.58      0.21 o 
  -2   1   6       66.39       65.76      0.66 o 
  -1   1   6        5.61       10.95      0.19 o 
   0   1   6     1239.30     1297.10     13.35 o 
   1   1   6      327.06      323.33      2.49 o 
   2   1   6        0.83        0.12      0.04 o 
   3   1   6      327.30      364.14      3.00 o 
   4   1   6       55.63       61.79      0.57 o 
   5   1   6      260.41      252.12      2.12 o 
   6   1   6       41.03       40.31      0.57 o 
   7   1   6       52.07       47.68      0.57 o 
   8   1   6       24.78       20.13      0.45 o 
   9   1   6        8.15        7.69      0.38 o 
  10   1   6        1.87        2.04      0.44 o 
  -8   2   6        6.19        6.16      0.60 o 
  -7   2   6        4.58        2.96      0.31 o 
  -6   2   6      172.85      178.22      1.98 o 
  -5   2   6       44.19       39.35      0.52 o 
  -4   2   6       53.48       48.76      0.50 o 
  -3   2   6        7.56        4.43      0.14 o 
  -2   2   6      652.83      748.41      6.13 o 
  -1   2   6       42.99       44.47      0.51 o 
   0   2   6     2209.76     2295.48     24.71 o 
   1   2   6      295.08      333.42      3.57 o 
   2   2   6        7.28       12.86      0.20 o 
   3   2   6     1005.49     1075.82      8.77 o 
   4   2   6      437.84      434.88      4.09 o 
   5   2   6      146.53      171.35      1.45 o 
   6   2   6      112.65      101.31      0.94 o 
   7   2   6       37.33       36.23      0.48 o 
   8   2   6       18.82       17.86      0.42 o 
   9   2   6        0.27        0.37      0.23 o 
  10   2   6        2.30        2.88      0.42 o 
  -8   3   6        3.58        4.33      0.45 o 
  -7   3   6        4.45        4.57      0.39 o 
  -6   3   6       86.52       88.97      1.39 o 
  -5   3   6       98.53       99.44      1.05 o 
  -4   3   6        1.82        1.55      0.11 o 
  -3   3   6        4.12        7.23      0.25 o 
  -2   3   6       32.09       31.96      0.32 o 
  -1   3   6      114.35      132.51      1.02 o 
   0   3   6      261.95      304.41      2.44 o 
   1   3   6      332.98      354.98      2.95 o 
   2   3   6      103.82      154.88      1.31 o 
   3   3   6      598.42      671.42      5.37 o 
   4   3   6       73.91       82.72      0.85 o 
   5   3   6       18.44       19.48      0.27 o 
   6   3   6      511.29      539.15      5.03 o 
   7   3   6        5.05        5.51      0.20 o 
   8   3   6        9.20        7.47      0.33 o 
   9   3   6        3.50        3.16      0.28 o 
  10   3   6        1.40        1.37      0.36 o 
  -7   4   6       26.21       27.97      0.87 o 
  -6   4   6       78.97       84.49      1.26 o 
  -5   4   6       55.22       58.12      0.83 o 
  -4   4   6       42.05       38.16      0.48 o 
  -3   4   6        0.30        0.30      0.07 o 
  -2   4   6      301.96      312.50      2.50 o 
  -1   4   6      350.52      413.25      3.31 o 
   0   4   6       19.27       35.54      0.65 o 
   1   4   6      159.61      168.76      1.28 o 
   2   4   6      835.10      915.53      6.87 o 
   3   4   6      446.63      469.73      3.64 o 
   4   4   6       80.98       70.78      0.66 o 
   5   4   6      184.56      175.20      1.50 o 
   6   4   6       85.11       79.20      0.76 o 
   7   4   6        4.21        4.01      0.18 o 
   8   4   6       40.37       36.72      0.70 o 
   9   4   6        4.85        5.05      0.27 o 
  10   4   6        0.02        0.76      0.35 o 
  -7   5   6        6.30        5.87      0.46 o 
  -6   5   6       11.66       11.80      0.55 o 
  -5   5   6       64.82       67.56      0.91 o 
  -4   5   6       39.31       39.88      0.58 o 
  -3   5   6       48.87       45.27      0.48 o 
  -2   5   6      154.74      147.49      1.23 o 
  -1   5   6      121.32      112.37      0.90 o 
   0   5   6      224.92      240.19      1.89 o 
   1   5   6      189.18      190.07      1.46 o 
   2   5   6       15.93       17.91      0.41 o 
   3   5   6      175.41      190.62      1.56 o 
   4   5   6      202.98      212.25      1.75 o 
   5   5   6      278.66      284.31      2.38 o 
   6   5   6        0.08        0.02      0.08 o 
   7   5   6        5.00        3.17      0.16 o 
   8   5   6       58.84       59.83      0.84 o 
   9   5   6       17.12       16.40      0.39 o 
  10   5   6        0.03       -0.10      0.23 o 
  -7   6   6        3.45        4.09      0.45 o 
  -6   6   6       44.60       45.82      1.02 o 
  -5   6   6       56.12       59.88      0.93 o 
  -4   6   6       32.07       33.43      0.51 o 
  -3   6   6       10.40        9.91      0.20 o 
  -2   6   6        4.96        2.75      0.11 o 
  -1   6   6      264.54      270.26      2.28 o 
   0   6   6      118.83      133.30      1.16 o 
   1   6   6        2.00        1.80      0.07 o 
   2   6   6       34.51       41.72      0.36 o 
   3   6   6      154.32      166.87      1.37 o 
   4   6   6       91.45       85.30      0.74 o 
   5   6   6      196.77      209.83      1.67 o 
   6   6   6       47.49       43.09      0.47 o 
   7   6   6      196.05      183.61      1.83 o 
   8   6   6       27.88       28.25      0.44 o 
   9   6   6       43.73       44.53      0.67 o 
  10   6   6        0.01       -0.10      0.22 o 
  -6   7   6       13.75       15.60      0.66 o 
  -5   7   6        0.06       -0.24      0.24 o 
  -4   7   6       26.22       28.25      0.49 o 
  -3   7   6        3.17        3.06      0.14 o 
  -2   7   6      400.93      389.00      3.02 o 
  -1   7   6      369.63      355.64      2.89 o 
   0   7   6        8.07       10.76      0.23 o 
   1   7   6      171.56      164.77      1.39 o 
   2   7   6       18.77       16.67      0.27 o 
   3   7   6        3.75        3.93      0.15 o 
   4   7   6        5.39        5.59      0.13 o 
   5   7   6       79.18       80.76      0.71 o 
   6   7   6        8.74        6.90      0.20 o 
   7   7   6       17.23       14.62      0.31 o 
   8   7   6       11.65       12.01      0.29 o 
   9   7   6       33.97       31.80      0.60 o 
  10   7   6       15.81       13.94      0.69 o 
  -6   8   6        6.79        6.76      0.66 o 
  -5   8   6       11.77       10.84      0.60 o 
  -4   8   6        0.98        1.45      0.24 o 
  -3   8   6        0.26        0.16      0.15 o 
  -2   8   6      110.69      104.24      1.00 o 
  -1   8   6       13.35       14.75      0.25 o 
   0   8   6       16.86       17.23      0.24 o 
   1   8   6      325.59      340.13      2.60 o 
   2   8   6        5.57        5.59      0.13 o 
   3   8   6        0.02        0.01      0.07 o 
   4   8   6        0.03        0.25      0.08 o 
   5   8   6       96.16       94.80      0.95 o 
   6   8   6        3.43        4.14      0.16 o 
   7   8   6       38.03       31.96      0.62 o 
   8   8   6       32.57       31.06      0.57 o 
   9   8   6       26.72       29.75      0.67 o 
  10   8   6       25.68       27.44      0.70 o 
  -5   9   6       40.21       42.85      1.15 o 
  -4   9   6       10.43        8.56      0.44 o 
  -3   9   6        0.63        0.76      0.18 o 
  -2   9   6       89.00       89.51      1.04 o 
  -1   9   6       22.97       22.61      0.37 o 
   0   9   6       66.62       61.90      0.65 o 
   1   9   6       97.99      104.38      0.90 o 
   2   9   6      140.42      129.10      1.13 o 
   3   9   6      112.45       98.58      0.99 o 
   4   9   6       77.88       65.43      0.70 o 
   5   9   6       11.29       10.63      0.24 o 
   6   9   6        5.76        8.59      0.30 o 
   7   9   6       15.91       17.43      0.43 o 
   8   9   6        2.18        1.85      0.21 o 
   9   9   6       18.95       19.97      0.72 o 
  10   9   6       11.48       12.03      0.68 o 
  -4  10   6       32.66       31.19      0.99 o 
  -3  10   6        0.47        0.47      0.29 o 
  -2  10   6       46.74       44.23      0.72 o 
  -1  10   6      119.46      110.71      1.23 o 
   0  10   6       28.41       29.71      0.48 o 
   1  10   6       10.14       12.13      0.27 o 
   2  10   6      203.04      196.67      1.82 o 
   3  10   6        9.02        7.03      0.24 o 
   4  10   6        1.37        0.20      0.13 o 
   5  10   6        8.75        7.23      0.36 o 
   6  10   6        0.00        0.00      0.21 o 
   7  10   6        1.36        1.42      0.20 o 
   8  10   6        4.35        3.96      0.28 o 
   9  10   6        1.49        1.43      0.27 o 
  10  10   6       34.46       37.49      0.90 o 
  -4  11   6        5.09        5.24      1.27 o 
  -3  11   6        4.42        3.89      0.41 o 
  -2  11   6        0.67        0.32      0.31 o 
  -1  11   6       17.70       19.10      0.54 o 
   0  11   6        0.06        0.23      0.21 o 
   1  11   6       81.65       78.70      0.98 o 
   2  11   6      162.18      153.39      1.62 o 
   3  11   6       16.36       16.19      0.39 o 
   4  11   6        5.13        6.07      0.28 o 
   5  11   6       31.48       30.13      0.56 o 
   6  11   6        1.03        1.62      0.26 o 
   7  11   6       32.35       32.61      0.68 o 
   8  11   6        4.76        5.37      0.36 o 
   9  11   6        4.54        4.73      0.36 o 
  -3  12   6        0.03        0.39      0.60 o 
  -2  12   6        0.09        0.20      0.41 o 
  -1  12   6        6.78        5.48      0.41 o 
   0  12   6       66.84       69.45      1.07 o 
   1  12   6        7.25        8.89      0.38 o 
   2  12   6       25.75       24.37      0.51 o 
   3  12   6        9.85       10.17      0.46 o 
   4  12   6        9.28        9.35      0.43 o 
   5  12   6        6.04        5.94      0.35 o 
   6  12   6        2.18        1.85      0.30 o 
   7  12   6        8.02        6.59      0.40 o 
   8  12   6        6.32        6.03      0.41 o 
   9  12   6        1.00        2.73      0.44 o 
  -1  13   6        0.98        1.65      0.41 o 
   0  13   6        7.12        7.88      0.51 o 
   1  13   6       18.26       15.65      0.56 o 
   2  13   6       12.39       11.19      0.41 o 
   3  13   6       27.97       29.12      0.75 o 
   4  13   6        2.79        2.98      0.32 o 
   5  13   6        6.65        6.93      0.38 o 
   6  13   6        0.82        0.26      0.33 o 
   7  13   6        3.84        4.33      0.43 o 
   8  13   6        0.18        0.61      0.42 o 
   0  14   6        7.47        8.09      0.87 o 
   1  14   6        6.72        5.27      0.65 o 
   2  14   6       15.29       17.77      0.76 o 
   3  14   6       11.66       10.83      0.53 o 
   4  14   6        2.49        1.75      0.43 o 
   5  14   6        4.49        5.74      0.46 o 
   6  14   6        3.24        3.91      0.48 o 
   7  14   6        1.01        1.62      0.51 o 
   4  15   6        2.17        2.42      1.49 o 
  -3 -10   7        3.36        1.99      0.47 o 
  -2 -10   7        1.22        1.99      0.43 o 
  -1 -10   7        0.82        0.05      0.40 o 
   0 -10   7        0.38        0.58      0.53 o 
   1 -10   7        2.46        2.33      0.90 o 
  -5  -9   7       13.60       16.01      1.53 o 
  -4  -9   7        0.00       -0.19      0.42 o 
  -3  -9   7        1.63        2.92      0.43 o 
  -2  -9   7       65.20       74.18      1.42 o 
  -1  -9   7       32.63       34.65      0.79 o 
   0  -9   7        4.63        4.37      0.45 o 
   1  -9   7        0.70        1.21      0.44 o 
   2  -9   7        0.36        0.17      0.45 o 
   3  -9   7        0.01        1.10      0.56 o 
  -6  -8   7        5.94        7.20      0.65 o 
  -5  -8   7        3.53        3.95      0.45 o 
  -4  -8   7        0.99        2.52      0.37 o 
  -3  -8   7        2.74        3.06      0.36 o 
  -2  -8   7        8.19        8.33      0.40 o 
  -1  -8   7       19.64       19.21      0.55 o 
   0  -8   7        0.37       -0.08      0.30 o 
   1  -8   7       15.11       13.79      0.60 o 
   2  -8   7        0.06        0.26      0.36 o 
   3  -8   7        2.27        3.16      0.43 o 
   4  -8   7       12.64       11.76      0.74 o 
  -6  -7   7        3.69        4.00      0.42 o 
  -5  -7   7        0.49        1.09      0.32 o 
  -4  -7   7       26.27       24.72      0.73 o 
  -3  -7   7        2.90        4.90      0.32 o 
  -2  -7   7       16.41       18.25      0.54 o 
  -1  -7   7       89.04       82.71      0.98 o 
   0  -7   7       25.27       25.62      0.49 o 
   1  -7   7       11.85       12.02      0.45 o 
   2  -7   7        1.03        1.22      0.30 o 
   3  -7   7        7.23        9.15      0.41 o 
   4  -7   7       20.33       20.51      0.75 o 
   5  -7   7        3.71        4.05      0.59 o 
  -7  -6   7        3.70        3.63      0.40 o 
  -6  -6   7        1.75        0.75      0.32 o 
  -5  -6   7       26.63       23.55      0.60 o 
  -4  -6   7        0.69        1.64      0.17 o 
  -3  -6   7        0.35        1.02      0.22 o 
  -2  -6   7       18.68       18.76      0.41 o 
  -1  -6   7      224.32      218.70      2.13 o 
   0  -6   7        3.31        1.97      0.16 o 
   1  -6   7        0.20        0.33      0.21 o 
   2  -6   7        9.12        9.28      0.46 o 
   3  -6   7        0.13        0.22      0.18 o 
   4  -6   7       27.63       30.04      0.82 o 
   5  -6   7       10.15       10.46      0.60 o 
   6  -6   7        4.36        4.19      0.71 o 
  -7  -5   7        0.49       -0.16      0.35 o 
  -6  -5   7       15.51       19.18      0.61 o 
  -5  -5   7        1.94        3.01      0.19 o 
  -4  -5   7        0.02       -0.03      0.11 o 
  -3  -5   7       26.03       28.23      0.36 o 
  -2  -5   7        7.81        5.90      0.22 o 
  -1  -5   7        1.00        0.60      0.11 o 
   0  -5   7      103.02      104.67      1.03 o 
   1  -5   7        5.50        4.70      0.17 o 
   2  -5   7       20.14       18.14      0.37 o 
   3  -5   7        4.56        4.49      0.20 o 
   4  -5   7        2.63        1.73      0.20 o 
   5  -5   7        0.02        0.00      0.27 o 
   6  -5   7       11.51       10.92      0.61 o 
   7  -5   7        7.16        7.86      0.63 o 
  -7  -4   7        2.06        1.43      0.34 o 
  -6  -4   7        9.27        7.99      0.36 o 
  -5  -4   7        3.28        3.19      0.14 o 
  -4  -4   7        6.55        5.77      0.18 o 
  -3  -4   7       30.13       29.20      0.35 o 
  -2  -4   7       48.10       46.46      0.47 o 
  -1  -4   7      128.27      116.44      1.12 o 
   0  -4   7      320.67      331.31      2.66 o 
   1  -4   7        7.71        5.05      0.16 o 
   2  -4   7       59.00       63.94      0.69 o 
   3  -4   7        8.37        7.26      0.24 o 
   4  -4   7       42.18       38.99      0.61 o 
   5  -4   7        8.29        9.10      0.38 o 
   6  -4   7       12.78       11.72      0.53 o 
   7  -4   7        0.20        0.26      0.34 o 
   8  -4   7       89.34       96.10      1.75 o 
  -8  -3   7        7.49        7.36      0.45 o 
  -7  -3   7        3.03        3.22      0.30 o 
  -6  -3   7        0.00       -0.14      0.14 o 
  -5  -3   7       47.60       50.56      0.54 o 
  -4  -3   7        0.11        0.03      0.09 o 
  -3  -3   7      102.86      104.50      0.89 o 
  -2  -3   7        8.54        8.17      0.26 o 
  -1  -3   7        6.69        5.81      0.15 o 
   0  -3   7        3.33        3.81      0.13 o 
   1  -3   7      193.07      190.47      1.56 o 
   2  -3   7       18.42       15.46      0.25 o 
   3  -3   7      201.44      184.78      1.81 o 
   4  -3   7       22.46       20.68      0.36 o 
   5  -3   7       24.58       24.72      0.54 o 
   6  -3   7        0.01       -0.12      0.24 o 
   7  -3   7        0.30       -0.03      0.31 o 
   8  -3   7        6.91        7.16      0.44 o 
  -8  -2   7        4.20        4.10      0.36 o 
  -7  -2   7        5.12        4.75      0.39 o 
  -6  -2   7        6.35        6.36      0.21 o 
  -5  -2   7       23.66       20.22      0.30 o 
  -4  -2   7      120.33      124.15      1.15 o 
  -3  -2   7        0.04        0.34      0.06 o 
  -2  -2   7      319.56      337.90      2.77 o 
  -1  -2   7      162.57      163.94      1.34 o 
   0  -2   7        0.01        0.15      0.05 o 
   1  -2   7      347.55      380.22      3.15 o 
   2  -2   7       59.08       54.62      0.53 o 
   3  -2   7       12.40       14.67      0.22 o 
   4  -2   7       18.55       14.98      0.30 o 
   5  -2   7       63.38       54.61      0.77 o 
   6  -2   7       35.88       38.68      0.70 o 
   7  -2   7       10.53        9.80      0.41 o 
   8  -2   7        6.89        6.68      0.40 o 
   9  -2   7       33.38       31.97      1.18 o 
  -8  -1   7       13.15       14.05      0.58 o 
  -7  -1   7       56.89       61.91      1.09 o 
  -6  -1   7        0.02       -0.03      0.12 o 
  -5  -1   7        0.20        0.27      0.07 o 
  -4  -1   7       51.23       51.55      0.51 o 
  -3  -1   7      179.23      180.22      1.60 o 
  -2  -1   7       22.95       22.28      0.28 o 
  -1  -1   7      164.69      155.06      1.22 o 
   0  -1   7      168.75      171.66      1.35 o 
   1  -1   7      298.95      311.25      2.46 o 
   2  -1   7      113.52      116.44      0.96 o 
   3  -1   7      142.29      142.89      1.32 o 
   4  -1   7      212.36      186.09      1.64 o 
   5  -1   7       14.78       14.90      0.28 o 
   6  -1   7      144.19      141.25      1.44 o 
   7  -1   7        3.10        4.29      0.28 o 
   8  -1   7        9.82       10.50      0.42 o 
   9  -1   7       28.15       30.95      0.81 o 
  -8   0   7       12.13       11.54      0.89 o 
  -7   0   7        6.60        7.33      0.44 o 
  -6   0   7       26.93       22.00      0.36 o 
  -5   0   7       66.32       64.47      0.67 o 
  -4   0   7      259.57      260.34      2.38 o 
  -3   0   7      731.71      744.39      6.11 o 
  -2   0   7      158.23      158.39      1.56 o 
  -1   0   7      111.09      128.89      2.40 o 
   0   0   7       54.61       51.86      0.44 o 
   1   0   7       24.36       30.34      0.29 o 
   2   0   7      471.95      500.01      4.11 o 
   3   0   7      191.45      194.37      1.71 o 
   4   0   7       34.06       29.76      0.34 o 
   5   0   7        2.34        2.50      0.12 o 
   6   0   7      224.94      226.23      2.22 o 
   7   0   7       10.40       10.98      0.33 o 
   8   0   7       20.88       20.68      0.47 o 
   9   0   7        0.68        0.44      0.30 o 
  -8   1   7       12.92       10.93      0.73 o 
  -7   1   7       61.42       63.71      1.43 o 
  -6   1   7       59.47       54.43      0.68 o 
  -5   1   7      144.83      145.03      1.51 o 
  -4   1   7      175.48      164.29      1.53 o 
  -3   1   7      412.57      442.82      3.81 o 
  -2   1   7        3.25        2.54      0.16 o 
  -1   1   7       14.14       25.35      0.31 o 
   0   1   7       34.64       38.42      0.36 o 
   1   1   7      297.14      371.40      3.07 o 
   2   1   7      762.77      856.64      6.79 o 
   3   1   7      188.28      205.17      1.67 o 
   4   1   7      121.86      150.41      1.34 o 
   5   1   7       25.39       26.11      0.39 o 
   6   1   7      289.03      300.40      2.64 o 
   7   1   7       69.22       64.86      0.83 o 
   8   1   7       25.75       27.53      0.53 o 
   9   1   7       10.83       10.10      0.65 o 
  10   1   7       34.32       33.00      1.35 o 
  -8   2   7        1.78        1.30      0.39 o 
  -7   2   7       81.65       79.34      1.64 o 
  -6   2   7        7.75        8.40      0.30 o 
  -5   2   7        6.43        5.86      0.22 o 
  -4   2   7       57.47       68.70      0.70 o 
  -3   2   7      416.43      409.13      4.06 o 
  -2   2   7      323.08      349.93      3.52 o 
  -1   2   7       26.82       18.60      0.28 o 
   0   2   7       16.09       17.92      0.36 o 
   1   2   7      477.10      580.15      4.44 o 
   2   2   7      123.48      156.11      1.26 o 
   3   2   7      171.87      194.08      1.63 o 
   4   2   7       71.06       54.09      0.52 o 
   5   2   7     1102.49     1094.16      8.95 o 
   6   2   7        1.46        0.57      0.08 o 
   7   2   7       65.27       62.51      0.66 o 
   8   2   7       47.75       48.14      0.73 o 
   9   2   7        0.08        0.00      0.28 o 
  10   2   7        3.90        4.02      0.46 o 
  -7   3   7        0.01        0.07      0.33 o 
  -6   3   7        1.38        1.76      0.26 o 
  -5   3   7        3.56        2.55      0.15 o 
  -4   3   7        0.37        0.69      0.09 o 
  -3   3   7      147.57      129.79      1.08 o 
  -2   3   7      502.95      535.88      4.11 o 
  -1   3   7       15.60       27.84      0.31 o 
   0   3   7       94.73       83.32      0.74 o 
   1   3   7       27.06       22.77      0.23 o 
   2   3   7      137.12      136.94      1.16 o 
   3   3   7       37.96       34.05      0.41 o 
   4   3   7        2.14        1.12      0.06 o 
   5   3   7      150.47      143.25      1.29 o 
   6   3   7        0.02        0.15      0.09 o 
   7   3   7      215.84      213.40      2.35 o 
   8   3   7      169.34      165.18      2.12 o 
   9   3   7        0.03       -0.16      0.23 o 
  10   3   7        0.45        0.25      0.37 o 
  -7   4   7        2.19        2.40      0.37 o 
  -6   4   7       33.29       40.07      0.95 o 
  -5   4   7       52.66       56.60      0.76 o 
  -4   4   7        0.85        0.64      0.13 o 
  -3   4   7       54.31       62.23      0.64 o 
  -2   4   7      292.38      300.97      2.50 o 
  -1   4   7      304.46      330.29      2.58 o 
   0   4   7        1.95        1.38      0.08 o 
   1   4   7       93.81      104.00      0.87 o 
   2   4   7      505.78      529.03      4.10 o 
   3   4   7      208.85      226.41      1.77 o 
   4   4   7      137.95      147.35      1.18 o 
   5   4   7       76.11       68.49      0.63 o 
   6   4   7      167.45      156.88      1.48 o 
   7   4   7       61.35       58.19      0.81 o 
   8   4   7      165.24      164.43      2.55 o 
   9   4   7        0.81        1.33      0.23 o 
  10   4   7        7.37        6.73      0.46 o 
  -7   5   7        0.28        0.33      0.38 o 
  -6   5   7       10.64       11.23      0.56 o 
  -5   5   7       30.59       29.99      0.60 o 
  -4   5   7        0.81        0.25      0.14 o 
  -3   5   7        0.12        0.08      0.08 o 
  -2   5   7      308.09      289.34      2.40 o 
  -1   5   7      488.70      523.78      4.02 o 
   0   5   7      179.88      174.16      1.45 o 
   1   5   7      372.00      334.90      2.53 o 
   2   5   7       13.91        9.81      0.13 o 
   3   5   7      252.87      293.71      2.30 o 
   4   5   7        5.00        3.37      0.09 o 
   5   5   7        1.01        1.73      0.09 o 
   6   5   7        0.15        0.09      0.08 o 
   7   5   7       18.32       18.04      0.31 o 
   8   5   7       56.33       55.78      0.86 o 
   9   5   7       33.15       34.92      0.60 o 
  10   5   7        0.59        0.58      0.24 o 
  -6   6   7       28.92       27.71      0.84 o 
  -5   6   7       11.16       12.90      0.55 o 
  -4   6   7       40.03       39.63      0.64 o 
  -3   6   7        6.80        4.67      0.17 o 
  -2   6   7        4.97        5.73      0.18 o 
  -1   6   7       53.29       61.02      0.58 o 
   0   6   7      136.54      143.34      1.21 o 
   1   6   7       15.79        7.67      0.16 o 
   2   6   7       38.45       34.46      0.30 o 
   3   6   7      263.10      270.74      2.05 o 
   4   6   7        1.13        0.98      0.06 o 
   5   6   7        0.05        0.18      0.06 o 
   6   6   7       31.43       29.39      0.36 o 
   7   6   7       61.64       63.94      0.76 o 
   8   6   7       57.58       53.51      0.84 o 
   9   6   7       58.97       55.94      0.74 o 
  10   6   7        2.02        2.13      0.30 o 
  -6   7   7       11.24       10.96      0.64 o 
  -5   7   7       30.20       29.38      0.82 o 
  -4   7   7        4.81        3.85      0.22 o 
  -3   7   7       11.69       10.90      0.29 o 
  -2   7   7        0.02        0.27      0.10 o 
  -1   7   7      157.94      144.17      1.17 o 
   0   7   7      666.89      689.15      5.36 o 
   1   7   7      153.10      163.52      1.32 o 
   2   7   7       24.22       23.23      0.24 o 
   3   7   7      195.47      185.25      1.53 o 
   4   7   7      117.38      117.81      1.00 o 
   5   7   7        0.61        2.41      0.11 o 
   6   7   7        4.17        2.54      0.16 o 
   7   7   7       29.24       28.94      0.44 o 
   8   7   7        1.74        0.86      0.15 o 
   9   7   7       42.75       44.75      0.68 o 
  10   7   7        3.02        4.10      0.37 o 
  -5   8   7       44.82       45.76      1.10 o 
  -4   8   7        4.71        3.98      0.32 o 
  -3   8   7       53.29       48.15      0.68 o 
  -2   8   7        0.02        0.17      0.10 o 
  -1   8   7       66.69       70.03      0.70 o 
   0   8   7      411.83      424.64      3.47 o 
   1   8   7      189.55      187.82      1.52 o 
   2   8   7        4.37        3.49      0.10 o 
   3   8   7        6.82        8.38      0.26 o 
   4   8   7      235.24      233.71      2.28 o 
   5   8   7       68.86       66.71      0.70 o 
   6   8   7        0.14        0.07      0.09 o 
   7   8   7       19.98       18.48      0.41 o 
   8   8   7        2.31        2.16      0.21 o 
   9   8   7        7.60        7.34      0.34 o 
  10   8   7       33.82       36.55      0.77 o 
  -5   9   7       47.61       45.44      1.20 o 
  -4   9   7       19.16       16.43      0.68 o 
  -3   9   7       29.35       27.39      0.57 o 
  -2   9   7      137.21      141.83      1.46 o 
  -1   9   7       49.83       45.04      0.54 o 
   0   9   7      284.09      293.60      2.50 o 
   1   9   7       40.43       39.07      0.42 o 
   2   9   7       45.28       45.70      0.45 o 
   3   9   7        5.03        5.86      0.19 o 
   4   9   7      235.20      210.84      2.09 o 
   5   9   7       80.54       78.34      0.97 o 
   6   9   7        3.06        1.54      0.14 o 
   7   9   7       13.14       14.89      0.44 o 
   8   9   7        4.49        3.05      0.22 o 
   9   9   7       35.88       38.30      0.74 o 
  10   9   7        6.87        5.48      0.38 o 
  -4  10   7       17.95       18.68      0.77 o 
  -3  10   7        2.03        1.48      0.29 o 
  -2  10   7       82.35       81.27      1.15 o 
  -1  10   7        0.81        0.34      0.15 o 
   0  10   7      113.41      102.87      1.11 o 
   1  10   7      104.91       97.40      0.97 o 
   2  10   7       96.15       99.15      0.94 o 
   3  10   7        3.02        4.08      0.16 o 
   4  10   7       50.14       46.57      0.63 o 
   5  10   7       54.47       52.19      0.79 o 
   6  10   7       13.95       14.41      0.50 o 
   7  10   7       51.56       49.81      0.71 o 
   8  10   7        0.78        0.57      0.21 o 
   9  10   7        4.97        5.17      0.31 o 
  10  10   7        1.77        1.59      0.34 o 
  -3  11   7       16.93       16.63      0.74 o 
  -2  11   7       20.55       21.25      0.69 o 
  -1  11   7        4.93        5.11      0.25 o 
   0  11   7       86.15       82.07      1.20 o 
   1  11   7       10.31        8.71      0.31 o 
   2  11   7        0.38        0.61      0.13 o 
   3  11   7        8.76        7.60      0.31 o 
   4  11   7       55.99       48.95      0.69 o 
   5  11   7       23.19       24.00      0.50 o 
   6  11   7      109.77      118.99      1.70 o 
   7  11   7       19.98       23.66      0.64 o 
   8  11   7        1.69        1.88      0.32 o 
   9  11   7        0.00       -0.23      0.31 o 
  -2  12   7        0.38       -0.37      0.37 o 
  -1  12   7       42.41       46.44      1.07 o 
   0  12   7        6.12        4.71      0.33 o 
   1  12   7       45.27       41.62      0.75 o 
   2  12   7        1.92        1.40      0.21 o 
   3  12   7        6.33        5.41      0.33 o 
   4  12   7        0.52        0.36      0.25 o 
   5  12   7       17.99       18.95      0.57 o 
   6  12   7        4.17        3.61      0.32 o 
   7  12   7        0.07        0.17      0.29 o 
   8  12   7        9.84        9.47      0.46 o 
   9  12   7        2.34        1.91      0.40 o 
  -1  13   7       17.31       16.85      0.71 o 
   0  13   7        0.43        0.08      0.43 o 
   1  13   7       19.46       19.72      0.61 o 
   2  13   7        2.94        2.74      0.27 o 
   3  13   7        1.65        1.18      0.33 o 
   4  13   7        0.70        0.69      0.31 o 
   5  13   7        4.61        4.75      0.37 o 
   6  13   7        6.77        5.53      0.40 o 
   7  13   7       25.71       24.61      0.79 o 
   8  13   7        5.84        6.24      0.49 o 
   0  14   7        6.88        7.77      1.00 o 
   1  14   7        1.97        1.81      0.56 o 
   2  14   7        4.91        5.99      0.54 o 
   3  14   7        0.89        1.50      0.39 o 
   4  14   7        0.99        1.41      0.38 o 
   5  14   7        0.05        0.20      0.36 o 
   6  14   7        0.35        0.44      0.43 o 
   7  14   7       21.89       23.64      1.05 o 
   4  15   7        5.65        5.32      2.05 o 
  -3  -9   8        8.28        7.99      0.55 o 
  -2  -9   8        0.34        0.84      0.49 o 
  -1  -9   8        0.07       -0.22      0.54 o 
   0  -9   8        9.71       10.91      0.66 o 
   1  -9   8        2.24        2.17      0.42 o 
   2  -9   8        0.44        0.00      0.85 o 
  -5  -8   8       12.40       16.63      1.03 o 
  -4  -8   8        5.18        6.15      0.48 o 
  -3  -8   8       26.01       29.95      0.90 o 
  -2  -8   8        6.70        4.23      0.39 o 
  -1  -8   8       48.69       49.57      0.99 o 
   0  -8   8       32.49       35.49      0.77 o 
   1  -8   8       38.97       39.65      0.88 o 
   2  -8   8        0.15       -0.38      0.38 o 
   3  -8   8        0.45        0.72      0.48 o 
  -6  -7   8        5.53        5.29      0.58 o 
  -5  -7   8       56.13       62.88      1.35 o 
  -4  -7   8        1.17        1.32      0.35 o 
  -3  -7   8       10.62        9.10      0.55 o 
  -2  -7   8        2.88        2.06      0.46 o 
  -1  -7   8        0.12        0.34      0.21 o 
   0  -7   8        2.14        2.12      0.26 o 
   1  -7   8       66.85       67.04      1.09 o 
   2  -7   8        0.13        0.33      0.32 o 
   3  -7   8        7.06        8.18      0.44 o 
   4  -7   8        0.85        0.84      0.44 o 
   5  -7   8        2.23        1.53      0.51 o 
  -6  -6   8        2.10        2.54      0.38 o 
  -5  -6   8        1.94        2.51      0.32 o 
  -4  -6   8        0.86        0.77      0.26 o 
  -3  -6   8        7.29        6.28      0.33 o 
  -2  -6   8       10.22        9.75      0.49 o 
  -1  -6   8        8.87        8.76      0.39 o 
   0  -6   8        1.85        2.44      0.17 o 
   1  -6   8       93.19       93.10      1.22 o 
   2  -6   8       18.24       17.52      0.56 o 
   3  -6   8        2.26        2.06      0.23 o 
   4  -6   8       29.82       30.89      0.88 o 
   5  -6   8        4.10        4.30      0.50 o 
   6  -6   8        0.00       -0.11      0.53 o 
  -7  -5   8        0.21        0.39      0.46 o 
  -6  -5   8       11.14       11.22      0.49 o 
  -5  -5   8        0.92        1.81      0.34 o 
  -4  -5   8      113.36      115.37      2.04 o 
  -3  -5   8        8.49        6.60      0.23 o 
  -2  -5   8       12.13       10.99      0.31 o 
  -1  -5   8        0.26        0.13      0.13 o 
   0  -5   8       65.87       58.27      0.67 o 
   1  -5   8       10.10        8.86      0.25 o 
   2  -5   8      100.39       96.72      1.12 o 
   3  -5   8        8.71        7.69      0.27 o 
   4  -5   8       46.13       49.31      0.86 o 
   5  -5   8        4.06        3.84      0.41 o 
   6  -5   8       42.69       42.55      1.85 o 
   7  -5   8       17.66       17.66      1.24 o 
  -7  -4   8        0.11        0.18      0.38 o 
  -6  -4   8       17.43       18.77      0.57 o 
  -5  -4   8        8.70        8.06      0.28 o 
  -4  -4   8        6.78        6.64      0.20 o 
  -3  -4   8        0.68        0.71      0.11 o 
  -2  -4   8        0.39        0.47      0.09 o 
  -1  -4   8        9.45        8.42      0.23 o 
   0  -4   8      100.44       91.22      0.97 o 
   1  -4   8        1.98        1.51      0.11 o 
   2  -4   8      115.21      113.97      1.19 o 
   3  -4   8        4.36        3.96      0.18 o 
   4  -4   8       20.70       21.38      0.57 o 
   5  -4   8       19.71       20.20      0.88 o 
   6  -4   8        0.01        0.26      0.30 o 
   7  -4   8        1.54        1.69      0.41 o 
  -7  -3   8        1.24        1.18      0.57 o 
  -6  -3   8        8.42        8.03      0.39 o 
  -5  -3   8       78.40       81.13      1.42 o 
  -4  -3   8        0.10        0.46      0.09 o 
  -3  -3   8       29.94       32.55      0.48 o 
  -2  -3   8        8.81        7.53      0.17 o 
  -1  -3   8        4.52        6.60      0.16 o 
   0  -3   8        7.29        4.68      0.17 o 
   1  -3   8       10.11        8.62      0.18 o 
   2  -3   8        1.61        2.31      0.12 o 
   3  -3   8       58.13       52.79      0.54 o 
   4  -3   8      169.79      157.41      1.66 o 
   5  -3   8      101.11      103.45      1.34 o 
   6  -3   8       42.69       40.01      0.86 o 
   7  -3   8       23.14       24.12      0.70 o 
   8  -3   8        8.71        9.69      0.74 o 
  -7  -2   8        3.77        5.08      0.35 o 
  -6  -2   8        3.27        3.39      0.26 o 
  -5  -2   8       74.13       70.44      0.95 o 
  -4  -2   8       16.38       14.24      0.32 o 
  -3  -2   8      144.89      136.98      1.52 o 
  -2  -2   8       15.50       15.24      0.27 o 
  -1  -2   8      245.05      239.06      1.99 o 
   0  -2   8        0.30        0.18      0.07 o 
   1  -2   8      156.63      160.36      1.36 o 
   2  -2   8       61.03       59.68      0.55 o 
   3  -2   8      317.97      309.22      2.60 o 
   4  -2   8        6.65        6.03      0.20 o 
   5  -2   8       45.96       48.08      0.74 o 
   6  -2   8       31.27       33.18      0.61 o 
   7  -2   8        7.87        8.20      0.35 o 
   8  -2   8        3.04        2.25      0.31 o 
  -7  -1   8        0.36        1.15      0.43 o 
  -6  -1   8        1.79        1.78      0.31 o 
  -5  -1   8       37.84       39.48      0.58 o 
  -4  -1   8      223.17      227.19      2.25 o 
  -3  -1   8      138.52      141.06      1.48 o 
  -2  -1   8       23.90       18.90      0.34 o 
  -1  -1   8      219.88      233.13      1.94 o 
   0  -1   8        0.20        0.04      0.06 o 
   1  -1   8       31.14       35.25      0.54 o 
   2  -1   8      164.68      158.39      1.34 o 
   3  -1   8       17.57       17.91      0.25 o 
   4  -1   8       81.37       77.19      0.78 o 
   5  -1   8      310.88      303.21      2.77 o 
   6  -1   8       37.57       38.09      0.52 o 
   7  -1   8        2.63        2.59      0.21 o 
   8  -1   8       52.77       54.50      0.88 o 
   9  -1   8        0.18       -0.36      0.36 o 
  -7   0   8        0.59        0.20      0.26 o 
  -6   0   8       26.64       25.46      0.70 o 
  -5   0   8       45.60       43.96      0.70 o 
  -4   0   8      249.81      245.35      2.51 o 
  -3   0   8       18.07       15.66      0.23 o 
  -2   0   8      259.47      281.67      2.70 o 
  -1   0   8      110.36      107.28      1.09 o 
   0   0   8       48.88       52.01      0.46 o 
   1   0   8        3.99        2.42      0.09 o 
   2   0   8        5.30        4.96      0.10 o 
   3   0   8       71.85       85.53      0.77 o 
   4   0   8      267.69      255.27      2.14 o 
   5   0   8       48.78       51.52      0.52 o 
   6   0   8       56.40       54.54      0.65 o 
   7   0   8      117.76      126.87      1.77 o 
   8   0   8       83.59       79.26      1.20 o 
   9   0   8        4.97        5.31      0.39 o 
  -7   1   8       54.20       58.52      1.19 o 
  -6   1   8       14.89       14.09      0.37 o 
  -5   1   8        5.39        5.36      0.29 o 
  -4   1   8      125.90      106.45      1.16 o 
  -3   1   8        4.47        5.45      0.15 o 
  -2   1   8       45.70       43.17      0.67 o 
  -1   1   8      193.98      183.96      1.83 o 
   0   1   8       47.55       51.57      0.83 o 
   1   1   8      106.34       99.02      0.87 o 
   2   1   8        0.67        1.74      0.10 o 
   3   1   8      434.62      464.80      3.70 o 
   4   1   8       65.14       66.78      0.64 o 
   5   1   8        5.95        5.64      0.16 o 
   6   1   8        1.06        0.71      0.11 o 
   7   1   8       26.15       27.01      0.46 o 
   8   1   8        2.80        2.98      0.29 o 
   9   1   8       16.47       18.13      0.64 o 
  10   1   8        4.01        3.44      0.51 o 
  -7   2   8        4.76        4.52      0.63 o 
  -6   2   8        2.85        2.13      0.25 o 
  -5   2   8        0.01        0.12      0.14 o 
  -4   2   8        2.96        4.25      0.23 o 
  -3   2   8      141.44      157.96      1.65 o 
  -2   2   8       23.74       23.91      0.34 o 
  -1   2   8       99.61       90.67      0.86 o 
   0   2   8       36.80       44.29      0.45 o 
   1   2   8      117.25      118.35      0.98 o 
   2   2   8       20.06       19.28      0.24 o 
   3   2   8       79.36       88.76      0.82 o 
   4   2   8       80.82       81.85      0.74 o 
   5   2   8      197.89      198.24      1.75 o 
   6   2   8      180.52      168.94      1.59 o 
   7   2   8      170.98      168.56      1.79 o 
   8   2   8       30.85       32.83      0.61 o 
   9   2   8       13.81       13.23      0.66 o 
  10   2   8        8.03        6.92      0.57 o 
  -7   3   8        7.56        5.09      0.47 o 
  -6   3   8       52.09       49.57      1.04 o 
  -5   3   8       12.32       13.95      0.29 o 
  -4   3   8       15.18       13.34      0.22 o 
  -3   3   8      115.12       94.66      0.98 o 
  -2   3   8       12.90       10.74      0.20 o 
  -1   3   8       21.38       18.72      0.26 o 
   0   3   8      121.50      119.92      0.96 o 
   1   3   8      378.75      396.84      3.16 o 
   2   3   8      447.77      450.79      3.46 o 
   3   3   8       39.00       34.99      0.33 o 
   4   3   8      129.17      132.22      1.09 o 
   5   3   8       10.60        6.14      0.21 o 
   6   3   8      166.72      157.26      1.48 o 
   7   3   8       24.98       26.12      0.38 o 
   8   3   8        2.99        3.76      0.22 o 
   9   3   8        3.85        3.28      0.30 o 
  10   3   8       17.79       17.53      0.80 o 
  -7   4   8       19.23       19.34      0.87 o 
  -6   4   8        8.14        9.68      0.50 o 
  -5   4   8        0.12        0.02      0.15 o 
  -4   4   8       35.69       33.01      0.45 o 
  -3   4   8        5.27        5.90      0.15 o 
  -2   4   8      160.19      177.10      1.50 o 
  -1   4   8       23.30       20.96      0.24 o 
   0   4   8       58.03       53.11      0.51 o 
   1   4   8       21.58       19.14      0.20 o 
   2   4   8      283.34      342.17      2.79 o 
   3   4   8       40.26       31.37      0.30 o 
   4   4   8      124.47      124.69      1.04 o 
   5   4   8       92.13       95.35      0.94 o 
   6   4   8       57.63       54.37      0.65 o 
   7   4   8       18.39       16.50      0.36 o 
   8   4   8       31.37       33.21      0.72 o 
   9   4   8        0.03        0.25      0.23 o 
  10   4   8       12.87       14.69      0.58 o 
  -6   5   8        0.01       -0.08      0.34 o 
  -5   5   8       19.96       18.12      0.73 o 
  -4   5   8       92.22       93.72      1.13 o 
  -3   5   8       82.89       76.30      0.81 o 
  -2   5   8      123.22      103.61      1.03 o 
  -1   5   8        0.40        0.56      0.07 o 
   0   5   8       69.16       74.32      0.64 o 
   1   5   8      186.97      199.57      1.59 o 
   2   5   8      761.70      800.18      6.17 o 
   3   5   8      390.17      386.92      3.00 o 
   4   5   8        7.66        7.85      0.15 o 
   5   5   8       72.70       75.51      0.74 o 
   6   5   8        6.92        7.03      0.19 o 
   7   5   8        0.22        0.28      0.12 o 
   8   5   8       26.93       25.65      0.62 o 
   9   5   8        5.06        5.57      0.30 o 
  10   5   8        3.01        3.35      0.36 o 
  -6   6   8       51.77       55.65      1.20 o 
  -5   6   8        6.29        5.89      0.42 o 
  -4   6   8       22.15       23.18      0.47 o 
  -3   6   8       62.75       59.47      0.64 o 
  -2   6   8      102.24       90.77      0.82 o 
  -1   6   8       61.43       63.09      0.60 o 
   0   6   8       36.50       37.61      0.39 o 
   1   6   8       39.42       41.68      0.37 o 
   2   6   8        3.82        2.11      0.09 o 
   3   6   8      914.76      937.10      7.76 o 
   4   6   8       25.52       28.05      0.29 o 
   5   6   8      157.49      171.37      1.43 o 
   6   6   8      112.47      117.31      1.06 o 
   7   6   8       31.14       28.98      0.52 o 
   8   6   8        0.06        0.27      0.17 o 
   9   6   8       13.51       15.14      0.46 o 
  10   6   8        4.45        4.52      0.32 o 
  -6   7   8       11.91       11.66      0.99 o 
  -5   7   8        3.44        3.23      0.37 o 
  -4   7   8       49.20       52.97      0.92 o 
  -3   7   8      144.40      145.50      1.47 o 
  -2   7   8      281.87      267.52      2.46 o 
  -1   7   8      135.66      134.09      1.29 o 
   0   7   8        0.08        0.29      0.07 o 
   1   7   8      548.89      564.38      4.40 o 
   2   7   8      222.15      243.54      1.87 o 
   3   7   8      591.27      627.66      4.66 o 
   4   7   8        8.29       11.27      0.17 o 
   5   7   8       12.71       14.02      0.22 o 
   6   7   8      141.74      129.51      1.55 o 
   7   7   8        2.06        2.38      0.17 o 
   8   7   8        0.80        0.52      0.18 o 
   9   7   8       20.43       19.96      0.45 o 
  10   7   8        9.46        9.03      0.45 o 
  -5   8   8        8.35        8.00      0.56 o 
  -4   8   8        2.39        2.20      0.33 o 
  -3   8   8      122.86      126.42      1.43 o 
  -2   8   8       54.73       55.58      0.63 o 
  -1   8   8      446.78      437.29      3.61 o 
   0   8   8       28.69       23.00      0.43 o 
   1   8   8      310.55      312.49      2.58 o 
   2   8   8      258.52      233.12      1.87 o 
   3   8   8      177.00      161.05      1.35 o 
   4   8   8       88.60       85.50      0.81 o 
   5   8   8        0.63        0.68      0.09 o 
   6   8   8      133.24      138.51      1.49 o 
   7   8   8       99.57       96.33      1.33 o 
   8   8   8        8.28       10.40      0.35 o 
   9   8   8        0.13        0.13      0.24 o 
  10   8   8        8.89        8.20      0.41 o 
  -5   9   8        7.10        7.02      0.90 o 
  -4   9   8        0.49        0.41      0.35 o 
  -3   9   8      119.25      121.38      1.76 o 
  -2   9   8       93.94       93.22      1.01 o 
  -1   9   8        0.12        0.03      0.13 o 
   0   9   8       25.21       25.18      0.35 o 
   1   9   8       34.10       28.89      0.37 o 
   2   9   8       33.48       30.39      0.38 o 
   3   9   8       27.78       27.79      0.37 o 
   4   9   8      128.88      133.86      1.30 o 
   5   9   8        0.12       -0.04      0.12 o 
   6   9   8       91.48       92.16      1.33 o 
   7   9   8       88.66       85.76      1.22 o 
   8   9   8        0.25        0.66      0.19 o 
   9   9   8       40.53       44.70      0.99 o 
  10   9   8        4.65        4.87      0.39 o 
  -4  10   8        1.70        1.79      0.44 o 
  -3  10   8       40.53       39.17      1.02 o 
  -2  10   8       29.30       30.38      0.64 o 
  -1  10   8       28.76       25.26      0.44 o 
   0  10   8        0.01        0.09      0.15 o 
   1  10   8        7.50        7.82      0.27 o 
   2  10   8       85.35       90.76      0.94 o 
   3  10   8      116.78      100.84      1.09 o 
   4  10   8       57.29       54.91      0.67 o 
   5  10   8       35.35       40.18      0.69 o 
   6  10   8        5.50        4.39      0.21 o 
   7  10   8       10.57       10.05      0.32 o 
   8  10   8        2.99        2.40      0.24 o 
   9  10   8        2.20        2.42      0.30 o 
  10  10   8        0.11        0.01      0.32 o 
  -3  11   8        3.52        2.26      0.44 o 
  -2  11   8       26.16       28.16      0.84 o 
  -1  11   8       21.39       22.70      0.61 o 
   0  11   8        0.36        0.21      0.19 o 
   1  11   8       18.27       17.29      0.39 o 
   2  11   8       46.06       39.82      0.53 o 
   3  11   8       38.43       36.33      0.54 o 
   4  11   8       10.00        8.62      0.31 o 
   5  11   8       19.61       17.44      0.44 o 
   6  11   8        4.13        3.36      0.32 o 
   7  11   8       56.93       62.48      0.98 o 
   8  11   8       23.57       24.80      0.64 o 
   9  11   8        7.35        6.68      0.39 o 
  -2  12   8        4.06        3.87      0.56 o 
  -1  12   8       16.79       15.55      0.63 o 
   0  12   8       53.93       53.94      0.85 o 
   1  12   8        0.23        0.21      0.23 o 
   2  12   8        5.07        5.51      0.29 o 
   3  12   8       40.27       45.38      0.71 o 
   4  12   8        1.68        1.84      0.24 o 
   5  12   8       11.92       12.26      0.58 o 
   6  12   8       28.40       29.64      0.69 o 
   7  12   8        3.64        3.14      0.33 o 
   8  12   8        2.36        2.21      0.35 o 
   9  12   8        2.79        3.53      0.56 o 
  -1  13   8       14.36       13.87      0.82 o 
   0  13   8       15.84       16.52      0.70 o 
   1  13   8        8.94        8.60      0.53 o 
   2  13   8        1.42        1.42      0.31 o 
   3  13   8       30.52       29.89      0.84 o 
   4  13   8        5.14        4.67      0.40 o 
   5  13   8        0.00        0.32      0.37 o 
   6  13   8        4.70        4.33      0.39 o 
   7  13   8        0.88        0.68      0.36 o 
   8  13   8        2.64        2.16      0.44 o 
   1  14   8        3.44        3.74      0.54 o 
   2  14   8        1.31        3.15      0.50 o 
   3  14   8        8.97        8.30      0.46 o 
   4  14   8       33.61       33.12      0.88 o 
   5  14   8       20.15       22.76      0.75 o 
   6  14   8       13.64       14.85      0.65 o 
   7  14   8        2.84        2.88      0.49 o 
  -3  -8   9       19.11       19.79      1.09 o 
  -2  -8   9        6.21        6.47      0.48 o 
  -1  -8   9        0.47        0.38      0.36 o 
   0  -8   9       11.87       10.84      0.62 o 
   1  -8   9        0.00       -0.37      0.37 o 
   2  -8   9        0.03       -0.22      0.39 o 
  -5  -7   9        1.62        1.60      0.47 o 
  -4  -7   9        2.95        2.34      0.40 o 
  -3  -7   9        1.39        1.62      0.36 o 
  -2  -7   9       29.05       32.20      0.88 o 
  -1  -7   9       35.63       37.64      0.91 o 
   0  -7   9       40.04       40.86      0.87 o 
   1  -7   9        3.84        4.23      0.36 o 
   2  -7   9        2.42        1.50      0.31 o 
   3  -7   9       21.69       24.33      0.98 o 
   4  -7   9       13.45       14.80      1.02 o 
  -5  -6   9       24.78       27.83      1.13 o 
  -4  -6   9        3.80        3.39      0.39 o 
  -3  -6   9        1.58        1.28      0.30 o 
  -2  -6   9       23.12       23.19      0.69 o 
  -1  -6   9        0.68        0.63      0.24 o 
   0  -6   9        1.97        2.76      0.28 o 
   1  -6   9       28.26       27.09      0.62 o 
   2  -6   9        3.35        3.29      0.30 o 
   3  -6   9       11.22       12.16      0.51 o 
   4  -6   9       18.68       19.13      0.83 o 
   5  -6   9       11.09       10.94      0.82 o 
  -6  -5   9        9.06       10.60      0.69 o 
  -5  -5   9        0.18        0.22      0.38 o 
  -4  -5   9       10.64       10.94      0.52 o 
  -3  -5   9        0.25        0.17      0.19 o 
  -2  -5   9       16.79       17.61      0.51 o 
  -1  -5   9        1.16        2.07      0.20 o 
   0  -5   9       43.54       43.61      0.72 o 
   1  -5   9        7.89        7.82      0.28 o 
   2  -5   9        2.90        3.22      0.21 o 
   3  -5   9        0.02        0.05      0.17 o 
   4  -5   9       30.82       33.23      0.77 o 
   5  -5   9        0.54       -0.37      0.40 o 
   6  -5   9       28.55       29.50      1.11 o 
  -6  -4   9       12.09       11.92      0.70 o 
  -5  -4   9        0.01       -0.15      0.32 o 
  -4  -4   9       44.47       43.96      0.81 o 
  -3  -4   9        0.11        0.17      0.11 o 
  -2  -4   9        0.38        0.29      0.13 o 
  -1  -4   9      138.91      134.45      1.95 o 
   0  -4   9       65.62       65.61      0.74 o 
   1  -4   9        0.88        1.33      0.12 o 
   2  -4   9       24.34       21.58      0.39 o 
   3  -4   9        3.63        4.03      0.21 o 
   4  -4   9        7.09        8.27      0.35 o 
   5  -4   9       40.92       43.71      1.02 o 
   6  -4   9       24.61       27.21      0.80 o 
   7  -4   9       17.32       15.81      0.73 o 
  -7  -3   9        0.61       -0.10      0.68 o 
  -6  -3   9        2.31        1.64      0.54 o 
  -5  -3   9        6.06        8.29      0.43 o 
  -4  -3   9        6.05        5.49      0.25 o 
  -3  -3   9       24.05       24.52      0.53 o 
  -2  -3   9        0.02        0.18      0.08 o 
  -1  -3   9       26.72       26.23      0.37 o 
   0  -3   9       17.89       18.46      0.34 o 
   1  -3   9      299.24      298.42      2.96 o 
   2  -3   9       16.98       13.45      0.24 o 
   3  -3   9        0.00        0.38      0.13 o 
   4  -3   9       32.18       33.69      0.77 o 
   5  -3   9       12.02       10.98      0.43 o 
   6  -3   9        2.50        2.06      0.28 o 
   7  -3   9       48.82       49.04      1.07 o 
  -7  -2   9        0.05        0.15      0.64 o 
  -6  -2   9        0.80        0.81      0.40 o 
  -5  -2   9       18.90       16.97      0.49 o 
  -4  -2   9        4.41        5.05      0.28 o 
  -3  -2   9       69.92       70.06      1.24 o 
  -2  -2   9       18.92       17.09      0.33 o 
  -1  -2   9        2.98        2.62      0.10 o 
   0  -2   9      108.50      107.00      1.03 o 
   1  -2   9      443.13      480.91      4.33 o 
   2  -2   9        6.96        5.86      0.19 o 
   3  -2   9      223.48      220.95      2.30 o 
   4  -2   9        0.53        0.91      0.14 o 
   5  -2   9        3.18        4.28      0.19 o 
   6  -2   9       27.07       27.87      0.56 o 
   7  -2   9       39.26       39.47      0.73 o 
   8  -2   9        0.93        1.11      0.32 o 
  -7  -1   9        0.10       -0.03      0.42 o 
  -6  -1   9        3.34        3.41      0.35 o 
  -5  -1   9        6.28        8.36      0.43 o 
  -4  -1   9       25.90       25.86      0.43 o 
  -3  -1   9       37.02       39.44      0.73 o 
  -2  -1   9       84.19       73.02      0.87 o 
  -1  -1   9       30.35       34.75      0.45 o 
   0  -1   9       64.99       68.81      0.77 o 
   1  -1   9      339.77      346.33      2.99 o 
   2  -1   9       78.41       75.96      0.76 o 
   3  -1   9       41.69       35.14      0.39 o 
   4  -1   9      245.23      244.65      2.34 o 
   5  -1   9       25.95       23.64      0.46 o 
   6  -1   9       28.70       31.28      0.53 o 
   7  -1   9       12.87       10.67      0.39 o 
   8  -1   9        3.41        3.50      0.30 o 
   9  -1   9        0.27        0.71      0.46 o 
  -7   0   9        7.52        8.53      0.68 o 
  -6   0   9        2.66        2.86      0.35 o 
  -5   0   9        0.08        0.08      0.16 o 
  -4   0   9        0.00        0.15      0.13 o 
  -3   0   9        0.70        1.04      0.11 o 
  -2   0   9      231.95      226.39      2.62 o 
  -1   0   9      327.03      299.61      3.02 o 
   0   0   9      143.18      152.92      1.43 o 
   1   0   9      325.02      306.74      2.45 o 
   2   0   9      187.96      184.21      1.62 o 
   3   0   9        5.91        7.54      0.15 o 
   4   0   9       89.64       78.71      0.74 o 
   5   0   9       65.77       66.24      0.67 o 
   6   0   9        3.94        3.97      0.18 o 
   7   0   9       10.23        9.13      0.34 o 
   8   0   9       48.31       50.16      0.83 o 
   9   0   9        4.55        4.02      0.40 o 
  -7   1   9       32.69       33.12      1.67 o 
  -6   1   9       15.46       17.16      0.73 o 
  -5   1   9       14.36       13.53      0.51 o 
  -4   1   9       20.05       17.88      0.36 o 
  -3   1   9        0.13        0.11      0.17 o 
  -2   1   9        7.19        5.64      0.30 o 
  -1   1   9        0.96        2.02      0.17 o 
   0   1   9      123.78      126.51      1.15 o 
   1   1   9      241.49      242.48      1.91 o 
   2   1   9      192.84      201.75      1.64 o 
   3   1   9      161.75      159.39      1.37 o 
   4   1   9        2.49        2.25      0.12 o 
   5   1   9      224.52      222.12      2.06 o 
   6   1   9        0.08       -0.02      0.12 o 
   7   1   9       13.87       14.72      0.35 o 
   8   1   9       15.12       17.36      0.73 o 
   9   1   9        2.92        3.08      0.35 o 
  -7   2   9       28.91       30.79      1.25 o 
  -6   2   9        5.09        3.35      0.42 o 
  -5   2   9       24.40       22.07      0.59 o 
  -4   2   9        9.19       11.45      0.30 o 
  -3   2   9        0.06        0.09      0.10 o 
  -2   2   9       23.12       18.78      0.35 o 
  -1   2   9       14.82       16.73      0.26 o 
   0   2   9       96.43       87.49      0.81 o 
   1   2   9      215.96      217.78      1.65 o 
   2   2   9      189.93      182.45      1.63 o 
   3   2   9      105.10      105.15      0.96 o 
   4   2   9       10.93       12.74      0.20 o 
   5   2   9      100.94      107.92      0.97 o 
   6   2   9       33.35       31.10      0.41 o 
   7   2   9        0.01       -0.07      0.13 o 
   8   2   9        0.59        0.77      0.16 o 
   9   2   9       32.23       30.47      0.75 o 
  10   2   9        0.50        0.78      0.46 o 
  -7   3   9        0.00        0.29      0.87 o 
  -6   3   9       22.37       22.81      1.94 o 
  -5   3   9       36.29       33.31      1.13 o 
  -4   3   9       34.23       28.08      0.52 o 
  -3   3   9       13.44       11.74      0.29 o 
  -2   3   9      108.95      111.92      1.08 o 
  -1   3   9        9.85        8.38      0.22 o 
   0   3   9       35.99       34.60      0.38 o 
   1   3   9      152.53      152.40      1.21 o 
   2   3   9       84.96       85.79      0.79 o 
   3   3   9       89.47       85.53      0.76 o 
   4   3   9      377.84      390.05      3.40 o 
   5   3   9       33.15       29.42      0.33 o 
   6   3   9      112.98      112.26      1.09 o 
   7   3   9        1.86        1.21      0.17 o 
   8   3   9        2.55        2.10      0.23 o 
   9   3   9        1.50        1.74      0.29 o 
  10   3   9        0.00        0.01      0.34 o 
  -6   4   9       34.20       35.67      1.73 o 
  -5   4   9        7.84        9.43      0.41 o 
  -4   4   9       47.56       50.84      0.83 o 
  -3   4   9        0.77        3.25      0.21 o 
  -2   4   9       42.59       39.60      0.52 o 
  -1   4   9      115.09       97.06      1.07 o 
   0   4   9      189.62      193.86      1.66 o 
   1   4   9       21.82       21.62      0.23 o 
   2   4   9       89.77       82.01      0.74 o 
   3   4   9       75.37       70.32      0.61 o 
   4   4   9       77.23       78.97      0.75 o 
   5   4   9      115.98      114.59      0.96 o 
   6   4   9      107.29       99.46      0.89 o 
   7   4   9        5.06        4.96      0.26 o 
   8   4   9       27.47       26.89      0.61 o 
   9   4   9       10.44        9.92      0.44 o 
  10   4   9        0.00        0.23      0.34 o 
  -6   5   9        1.15        1.40      0.34 o 
  -5   5   9       10.11        9.22      0.62 o 
  -4   5   9       86.40       80.72      0.83 o 
  -3   5   9        2.95        1.87      0.10 o 
  -2   5   9        3.30        4.01      0.12 o 
  -1   5   9      310.64      300.55      2.68 o 
   0   5   9      162.47      156.97      1.25 o 
   1   5   9      483.62      483.94      3.80 o 
   2   5   9      223.38      238.33      1.96 o 
   3   5   9        1.52        1.61      0.12 o 
   4   5   9       40.95       48.06      0.44 o 
   5   5   9      469.77      495.28      4.28 o 
   6   5   9       11.67       10.06      0.22 o 
   7   5   9       78.11       74.92      1.00 o 
   8   5   9        2.28        1.75      0.23 o 
   9   5   9       19.78       19.59      0.53 o 
  10   5   9        0.01       -0.04      0.28 o 
  -6   6   9        2.54        1.98      0.48 o 
  -5   6   9       66.85       70.31      1.31 o 
  -4   6   9       33.27       33.90      0.72 o 
  -3   6   9       11.95       12.88      0.30 o 
  -2   6   9        5.18        2.81      0.17 o 
  -1   6   9      124.05      111.31      1.07 o 
   0   6   9      168.68      176.56      1.46 o 
   1   6   9      524.40      535.65      4.32 o 
   2   6   9      169.06      169.80      1.32 o 
   3   6   9      151.30      144.07      1.16 o 
   4   6   9       16.41       10.28      0.19 o 
   5   6   9      396.21      393.24      3.32 o 
   6   6   9        9.36       10.06      0.22 o 
   7   6   9        7.85        7.29      0.28 o 
   8   6   9       42.76       43.24      0.67 o 
   9   6   9       43.15       42.80      0.73 o 
  10   6   9        5.96        4.82      0.37 o 
  -5   7   9        3.71        3.22      0.38 o 
  -4   7   9       33.45       35.91      0.86 o 
  -3   7   9       16.20       16.94      0.35 o 
  -2   7   9        1.15        1.22      0.12 o 
  -1   7   9      166.95      157.01      1.42 o 
   0   7   9      645.33      641.61      5.58 o 
   1   7   9        0.01        0.32      0.07 o 
   2   7   9      136.25      130.71      1.04 o 
   3   7   9       89.28       75.68      0.63 o 
   4   7   9       70.31       69.76      0.60 o 
   5   7   9      163.68      183.19      1.59 o 
   6   7   9       17.07       17.93      0.26 o 
   7   7   9        1.64        1.60      0.13 o 
   8   7   9       63.12       66.10      0.88 o 
   9   7   9       33.23       35.18      0.66 o 
  10   7   9        6.83        7.44      0.44 o 
  -5   8   9        0.64        0.80      0.39 o 
  -4   8   9       14.20       14.64      0.63 o 
  -3   8   9        2.47        2.15      0.25 o 
  -2   8   9       11.05        8.93      0.25 o 
  -1   8   9        0.51        1.52      0.14 o 
   0   8   9      249.84      251.68      2.36 o 
   1   8   9        0.31        0.13      0.08 o 
   2   8   9       25.89       20.40      0.28 o 
   3   8   9       11.17       11.81      0.28 o 
   4   8   9       27.18       27.05      0.34 o 
   5   8   9        2.22        4.15      0.15 o 
   6   8   9       89.72       79.03      0.91 o 
   7   8   9        8.47        6.37      0.27 o 
   8   8   9       34.19       34.78      0.66 o 
   9   8   9        2.86        2.40      0.25 o 
  10   8   9        3.97        3.82      0.35 o 
  -4   9   9        0.18        0.02      0.47 o 
  -3   9   9       22.49       23.65      0.78 o 
  -2   9   9        0.24        0.48      0.20 o 
  -1   9   9       35.07       32.01      0.50 o 
   0   9   9       85.02       82.67      0.85 o 
   1   9   9       63.67       64.34      0.74 o 
   2   9   9        9.66       12.73      0.24 o 
   3   9   9       27.59       24.81      0.35 o 
   4   9   9        8.92        6.45      0.21 o 
   5   9   9        2.54        2.35      0.15 o 
   6   9   9       17.71       21.34      0.38 o 
   7   9   9        0.14       -0.01      0.17 o 
   8   9   9        0.18        0.06      0.19 o 
   9   9   9       66.02       68.99      0.98 o 
  10   9   9       13.55       14.37      0.79 o 
  -4  10   9        1.16        1.93      0.68 o 
  -3  10   9        2.96        2.71      0.40 o 
  -2  10   9        0.79        0.57      0.27 o 
  -1  10   9       34.63       32.85      0.60 o 
   0  10   9        0.02       -0.07      0.14 o 
   1  10   9      169.97      159.47      1.56 o 
   2  10   9      213.03      216.60      2.15 o 
   3  10   9       32.38       32.25      0.49 o 
   4  10   9        0.45        0.78      0.15 o 
   5  10   9        3.20        2.78      0.19 o 
   6  10   9        0.04        0.09      0.17 o 
   7  10   9        7.66        9.04      0.36 o 
   8  10   9        6.11        6.94      0.34 o 
   9  10   9        3.83        4.68      0.32 o 
  10  10   9        3.37        3.08      0.72 o 
  -3  11   9        5.80        5.02      0.53 o 
  -2  11   9        0.96        0.47      0.44 o 
  -1  11   9        8.96        6.97      0.40 o 
   0  11   9       11.20       10.27      0.42 o 
   1  11   9       32.04       31.41      0.50 o 
   2  11   9       73.21       77.00      0.85 o 
   3  11   9        4.82        6.32      0.24 o 
   4  11   9       11.19        9.92      0.32 o 
   5  11   9        0.01        0.13      0.21 o 
   6  11   9       91.11       91.43      1.25 o 
   7  11   9        4.73        3.46      0.36 o 
   8  11   9        0.04        0.00      0.27 o 
   9  11   9        1.22        0.82      0.35 o 
  -2  12   9       12.67       11.44      0.74 o 
  -1  12   9        0.27        0.04      0.35 o 
   0  12   9        2.55        2.38      0.31 o 
   1  12   9        0.18        0.24      0.25 o 
   2  12   9      102.08       93.89      1.18 o 
   3  12   9       68.51       66.52      0.98 o 
   4  12   9        0.99        0.90      0.25 o 
   5  12   9       11.07       12.04      0.46 o 
   6  12   9        0.28        0.15      0.27 o 
   7  12   9        0.03        0.55      0.30 o 
   8  12   9        0.14        0.52      0.33 o 
   9  12   9        0.51        1.20      0.42 o 
  -1  13   9        0.46        0.47      0.52 o 
   0  13   9        0.49        0.08      0.36 o 
   1  13   9       13.09       14.51      0.57 o 
   2  13   9       70.18       75.33      1.34 o 
   3  13   9       54.01       59.60      1.08 o 
   4  13   9       14.80       16.39      0.56 o 
   5  13   9        0.59        1.06      0.32 o 
   6  13   9        0.43        0.46      0.32 o 
   7  13   9       83.14       97.22      1.63 o 
   8  13   9        5.95        5.30      0.51 o 
   1  14   9        5.98        6.43      0.73 o 
   2  14   9        8.11        8.76      0.64 o 
   3  14   9       46.16       42.61      1.10 o 
   4  14   9       21.22       21.92      0.82 o 
   5  14   9       18.62       20.53      0.74 o 
   6  14   9       10.13       10.83      0.59 o 
   7  14   9       35.02       38.67      2.23 o 
  -1  -8  10        2.28        1.86      0.44 o 
   0  -8  10        0.03        0.54      0.44 o 
  -3  -7  10        5.42        5.10      0.47 o 
  -2  -7  10        1.16        1.56      0.39 o 
  -1  -7  10       35.54       38.13      1.27 o 
   0  -7  10        0.22        0.43      0.36 o 
   1  -7  10        1.39        1.99      0.41 o 
   2  -7  10        0.05       -0.13      0.37 o 
   3  -7  10        2.29        2.04      0.43 o 
  -4  -6  10        0.03        0.43      0.37 o 
  -3  -6  10        1.49        1.53      0.36 o 
  -2  -6  10       44.86       46.49      1.11 o 
  -1  -6  10       11.57       13.40      0.64 o 
   0  -6  10        0.00        0.03      0.29 o 
   1  -6  10        0.01       -0.05      0.26 o 
   2  -6  10       17.21       17.47      0.64 o 
   3  -6  10        0.17        0.44      0.30 o 
   4  -6  10        0.02        0.09      0.43 o 
  -5  -5  10        3.38        3.18      0.60 o 
  -4  -5  10        4.26        3.18      0.41 o 
  -3  -5  10        5.50        6.13      0.48 o 
  -2  -5  10       16.67       14.06      0.61 o 
  -1  -5  10       15.02       16.62      0.51 o 
   0  -5  10       13.05       14.45      0.53 o 
   1  -5  10        2.52        1.38      0.25 o 
   2  -5  10       17.21       16.32      0.46 o 
   3  -5  10        2.21        2.42      0.24 o 
   4  -5  10        0.29        0.25      0.28 o 
   5  -5  10        0.18       -0.04      0.35 o 
  -6  -4  10        1.15       -0.12      0.93 o 
  -5  -4  10        6.94        8.30      0.52 o 
  -4  -4  10       19.51       18.89      0.67 o 
  -3  -4  10       16.90       18.47      0.48 o 
  -2  -4  10        7.87        6.83      0.25 o 
  -1  -4  10       57.10       56.17      0.79 o 
   0  -4  10       68.76       65.98      1.07 o 
   1  -4  10        0.77        0.49      0.15 o 
   2  -4  10        0.86        0.79      0.15 o 
   3  -4  10       92.59       98.12      1.23 o 
   4  -4  10        2.75        2.79      0.33 o 
   5  -4  10        8.38        7.22      0.41 o 
   6  -4  10       24.50       24.95      0.73 o 
  -6  -3  10        2.29        3.80      0.77 o 
  -5  -3  10       13.08       14.30      0.68 o 
  -4  -3  10        3.60        3.53      0.33 o 
  -3  -3  10       37.07       40.61      0.72 o 
  -2  -3  10        6.02        6.08      0.17 o 
  -1  -3  10      122.96      126.62      1.33 o 
   0  -3  10       37.38       38.68      0.49 o 
   1  -3  10        6.55        4.00      0.19 o 
   2  -3  10       37.69       37.63      0.43 o 
   3  -3  10      188.88      191.10      2.02 o 
   4  -3  10       36.47       31.16      0.79 o 
   5  -3  10       19.09       21.03      0.55 o 
   6  -3  10       67.23       73.94      1.30 o 
   7  -3  10       41.59       44.58      0.97 o 
  -6  -2  10       21.86       24.88      1.18 o 
  -5  -2  10        2.13        1.96      0.36 o 
  -4  -2  10        2.23        1.88      0.26 o 
  -3  -2  10        1.00        0.93      0.20 o 
  -2  -2  10       68.03       65.18      0.87 o 
  -1  -2  10        8.38        8.69      0.19 o 
   0  -2  10      205.30      197.01      2.02 o 
   1  -2  10        5.28        6.01      0.29 o 
   2  -2  10       64.48       54.87      0.67 o 
   3  -2  10      287.53      298.93      2.76 o 
   4  -2  10       46.31       44.14      0.61 o 
   5  -2  10       19.43       19.26      0.54 o 
   6  -2  10        0.24        0.61      0.21 o 
   7  -2  10        2.63        3.13      0.40 o 
   8  -2  10        0.95        1.25      0.44 o 
  -6  -1  10       15.91       14.66      1.18 o 
  -5  -1  10        5.59        4.98      0.35 o 
  -4  -1  10       79.15       81.37      1.16 o 
  -3  -1  10        0.08       -0.05      0.15 o 
  -2  -1  10      165.65      159.21      1.75 o 
  -1  -1  10        4.96        5.79      0.33 o 
   0  -1  10      459.60      460.02      4.34 o 
   1  -1  10       13.34       13.80      0.25 o 
   2  -1  10       26.32       24.25      0.60 o 
   3  -1  10        1.42        2.16      0.15 o 
   4  -1  10      186.58      184.92      1.94 o 
   5  -1  10       45.20       41.64      0.59 o 
   6  -1  10        0.36        0.84      0.19 o 
   7  -1  10       44.37       42.98      0.75 o 
   8  -1  10       14.59       14.12      0.58 o 
  -6   0  10       10.24        9.55      0.60 o 
  -5   0  10       22.75       22.12      0.53 o 
  -4   0  10        0.78        2.05      0.18 o 
  -3   0  10        0.30        0.51      0.19 o 
  -2   0  10       38.86       41.57      0.63 o 
  -1   0  10       30.80       29.10      0.40 o 
   0   0  10       60.10       61.40      0.72 o 
   1   0  10        0.00        0.06      0.08 o 
   2   0  10       12.56       10.90      0.18 o 
   3   0  10        0.04       -0.05      0.08 o 
   4   0  10      226.38      224.41      2.01 o 
   5   0  10       26.16       23.66      0.36 o 
   6   0  10        1.88        2.15      0.16 o 
   7   0  10       95.95      100.75      1.34 o 
   8   0  10       11.73       11.49      0.46 o 
   9   0  10        1.91        1.53      0.40 o 
  -6   1  10        2.28        1.51      0.49 o 
  -5   1  10       12.20       10.41      0.53 o 
  -4   1  10        0.12        0.08      0.15 o 
  -3   1  10      102.75       99.17      1.67 o 
  -2   1  10       60.88       54.69      0.77 o 
  -1   1  10      204.08      194.63      2.17 o 
   0   1  10       44.51       43.61      0.57 o 
   1   1  10       90.26       85.70      0.76 o 
   2   1  10        0.07        0.37      0.06 o 
   3   1  10        2.25        2.53      0.11 o 
   4   1  10        5.80        7.98      0.19 o 
   5   1  10      185.18      181.58      1.74 o 
   6   1  10       16.45       14.35      0.30 o 
   7   1  10        7.59        7.85      0.28 o 
   8   1  10        0.01       -0.19      0.24 o 
   9   1  10       15.01       14.93      0.63 o 
  -6   2  10        3.68        3.90      0.53 o 
  -5   2  10       26.31       24.54      0.74 o 
  -4   2  10       10.00       12.42      0.46 o 
  -3   2  10       44.47       46.24      0.91 o 
  -2   2  10       34.41       36.66      0.58 o 
  -1   2  10        0.14        0.04      0.10 o 
   0   2  10       93.20       88.55      0.88 o 
   1   2  10       14.54       16.15      0.24 o 
   2   2  10        3.17        2.29      0.10 o 
   3   2  10      123.57      119.69      1.10 o 
   4   2  10       14.18       11.48      0.19 o 
   5   2  10      119.41      116.41      1.09 o 
   6   2  10      105.59       96.31      1.02 o 
   7   2  10       15.25       14.14      0.37 o 
   8   2  10      117.13      121.67      1.55 o 
   9   2  10        9.30        7.87      0.44 o 
  -6   3  10       15.04       17.56      0.95 o 
  -5   3  10       11.76       11.40      0.61 o 
  -4   3  10       17.88       16.64      0.44 o 
  -3   3  10        6.40        4.10      0.23 o 
  -2   3  10      136.72      127.90      1.46 o 
  -1   3  10       47.29       45.44      0.56 o 
   0   3  10      394.03      399.74      3.62 o 
   1   3  10        0.14        0.09      0.06 o 
   2   3  10        7.24        7.22      0.14 o 
   3   3  10       49.81       45.28      0.57 o 
   4   3  10       23.79       19.86      0.29 o 
   5   3  10       35.94       36.25      0.41 o 
   6   3  10       80.41       78.84      0.79 o 
   7   3  10       29.95       27.39      0.43 o 
   8   3  10       18.70       19.19      0.55 o 
   9   3  10        2.94        3.27      0.33 o 
  10   3  10       10.88       10.52      0.56 o 
  -6   4  10        3.31        3.39      0.70 o 
  -5   4  10        0.09       -0.10      0.40 o 
  -4   4  10        8.77        7.73      0.30 o 
  -3   4  10        0.02        0.70      0.18 o 
  -2   4  10      201.27      202.46      2.17 o 
  -1   4  10       29.80       32.31      0.42 o 
   0   4  10       36.23       45.54      0.43 o 
   1   4  10       21.25       12.62      0.16 o 
   2   4  10       46.40       46.96      0.46 o 
   3   4  10        6.75        4.08      0.13 o 
   4   4  10      172.88      164.64      1.47 o 
   5   4  10       92.60       86.89      0.92 o 
   6   4  10       61.00       56.62      0.59 o 
   7   4  10       76.23       72.35      0.81 o 
   8   4  10        9.33        8.20      0.37 o 
   9   4  10       12.14       11.64      0.49 o 
  10   4  10       12.43       13.06      0.96 o 
  -6   5  10        0.42        0.51      0.81 o 
  -5   5  10        2.28        2.81      0.49 o 
  -4   5  10        0.09        0.36      0.26 o 
  -3   5  10       17.40       18.11      0.43 o 
  -2   5  10       89.26       75.41      0.99 o 
  -1   5  10       49.32       51.83      0.55 o 
   0   5  10        1.88        1.12      0.09 o 
   1   5  10      803.04      761.62      6.33 o 
   2   5  10      179.32      176.37      1.53 o 
   3   5  10       10.43       12.49      0.18 o 
   4   5  10        0.47        1.10      0.08 o 
   5   5  10      194.02      183.09      1.65 o 
   6   5  10        0.22        0.41      0.09 o 
   7   5  10      438.59      470.20      4.28 o 
   8   5  10       12.90       13.35      0.47 o 
   9   5  10        9.00        9.12      0.41 o 
  10   5  10       18.80       18.91      0.72 o 
  -5   6  10        1.64        2.91      0.54 o 
  -4   6  10       33.88       34.33      0.79 o 
  -3   6  10       12.58       10.55      0.23 o 
  -2   6  10       18.03       19.38      0.29 o 
  -1   6  10       58.83       59.60      0.59 o 
   0   6  10       97.47       94.22      0.89 o 
   1   6  10      142.25      139.38      1.17 o 
   2   6  10       12.56       11.52      0.19 o 
   3   6  10      100.41       96.15      0.80 o 
   4   6  10       12.09       15.38      0.42 o 
   5   6  10      184.30      188.60      1.57 o 
   6   6  10        3.07        3.65      0.24 o 
   7   6  10      128.11      124.21      1.45 o 
   8   6  10       14.86       16.02      0.50 o 
   9   6  10        3.59        3.74      0.28 o 
  10   6  10       12.25       11.24      0.52 o 
  -5   7  10        4.70        4.91      0.49 o 
  -4   7  10       55.89       54.52      1.18 o 
  -3   7  10       26.10       25.80      0.57 o 
  -2   7  10        0.17        0.17      0.12 o 
  -1   7  10       34.92       34.75      0.42 o 
   0   7  10       16.12       15.56      0.24 o 
   1   7  10        0.87        0.62      0.09 o 
   2   7  10      897.05      932.39      7.42 o 
   3   7  10       29.07       24.91      0.29 o 
   4   7  10       46.40       50.77      0.65 o 
   5   7  10       86.60       86.78      0.80 o 
   6   7  10       12.55        9.93      0.22 o 
   7   7  10        7.11        7.09      0.44 o 
   8   7  10       75.06       80.04      1.02 o 
   9   7  10        2.22        2.03      0.24 o 
  10   7  10       12.01       12.30      0.65 o 
  -4   8  10        0.72        0.90      0.35 o 
  -3   8  10       12.39       11.99      0.48 o 
  -2   8  10        0.00        0.02      0.14 o 
  -1   8  10        9.12        8.06      0.24 o 
   0   8  10       19.57       18.62      0.30 o 
   1   8  10      125.99      132.04      1.43 o 
   2   8  10      226.32      216.15      1.84 o 
   3   8  10        6.98        8.83      0.19 o 
   4   8  10       44.48       42.37      0.45 o 
   5   8  10       69.41       61.69      0.70 o 
   6   8  10       26.92       27.41      0.49 o 
   7   8  10        6.32        7.05      0.29 o 
   8   8  10       77.04       78.95      1.13 o 
   9   8  10        3.10        2.54      0.26 o 
  10   8  10        5.22        5.44      0.38 o 
  -4   9  10       14.08       14.19      0.71 o 
  -3   9  10       40.47       40.50      0.90 o 
  -2   9  10        1.72        1.66      0.28 o 
  -1   9  10       16.88       15.13      0.45 o 
   0   9  10       13.41       12.08      0.30 o 
   1   9  10      111.50      108.75      1.03 o 
   2   9  10        1.60        1.31      0.15 o 
   3   9  10       16.06       16.78      0.28 o 
   4   9  10        8.15        9.26      0.28 o 
   5   9  10       49.97       57.84      0.71 o 
   6   9  10       20.23       18.51      0.36 o 
   7   9  10       15.26       14.07      0.41 o 
   8   9  10        4.03        4.65      0.27 o 
   9   9  10        6.86        7.89      0.45 o 
  10   9  10       12.95       11.42      0.54 o 
  -3  10  10        0.04       -0.38      0.39 o 
  -2  10  10       14.51       16.40      0.63 o 
  -1  10  10       11.05       11.81      0.60 o 
   0  10  10        1.00        1.32      0.21 o 
   1  10  10       72.83       71.43      0.78 o 
   2  10  10        0.03       -0.12      0.14 o 
   3  10  10      127.98      119.42      1.25 o 
   4  10  10       17.81       15.25      0.35 o 
   5  10  10       68.61       62.71      0.80 o 
   6  10  10       11.80       10.14      0.41 o 
   7  10  10        3.10        4.37      0.30 o 
   8  10  10       18.70       17.40      0.52 o 
   9  10  10       69.60       78.88      1.30 o 
  -2  11  10       56.97       58.01      1.24 o 
  -1  11  10        5.90        5.85      0.41 o 
   0  11  10        6.96        7.78      0.39 o 
   1  11  10       13.17       11.84      0.36 o 
   2  11  10       16.67       16.73      0.36 o 
   3  11  10       11.43       10.20      0.33 o 
   4  11  10       23.94       25.73      0.52 o 
   5  11  10       21.72       26.52      0.57 o 
   6  11  10       15.98       17.86      0.51 o 
   7  11  10       29.03       30.84      0.66 o 
   8  11  10       15.83       14.19      0.51 o 
   9  11  10        6.98        8.48      0.48 o 
  -1  12  10        0.26        0.05      0.39 o 
   0  12  10       28.54       29.80      1.07 o 
   1  12  10        6.72        7.33      0.40 o 
   2  12  10       27.08       26.99      0.61 o 
   3  12  10       15.73       18.37      0.55 o 
   4  12  10        8.09        6.50      0.32 o 
   5  12  10        0.38        0.65      0.26 o 
   6  12  10       58.82       62.01      1.02 o 
   7  12  10        0.16        0.35      0.30 o 
   8  12  10        0.68       -0.05      0.35 o 
   0  13  10       43.04       45.12      1.14 o 
   1  13  10        2.01        2.26      0.35 o 
   2  13  10       19.72       18.49      0.94 o 
   3  13  10        1.48        1.56      0.37 o 
   4  13  10        0.89        0.92      0.38 o 
   5  13  10       48.54       49.06      0.89 o 
   6  13  10       19.95       21.20      0.70 o 
   7  13  10        0.11        0.59      0.40 o 
   8  13  10        3.69        4.50      0.52 o 
   1  14  10        0.26        0.29      0.88 o 
   2  14  10        1.25        1.15      0.56 o 
   3  14  10        1.35        2.04      0.46 o 
   4  14  10       29.94       30.74      0.91 o 
   5  14  10        1.85        1.82      0.43 o 
   6  14  10        5.86        7.45      0.56 o 
  -1  -7  11        0.86        1.26      0.43 o 
   0  -7  11        0.12        0.74      0.42 o 
   1  -7  11        0.87        0.16      0.64 o 
  -3  -6  11        0.08       -0.36      0.37 o 
  -2  -6  11        3.36        3.29      0.42 o 
  -1  -6  11       19.83       20.05      0.75 o 
   0  -6  11        4.17        4.06      0.63 o 
   1  -6  11        4.62        4.66      0.46 o 
   2  -6  11        8.54        9.16      0.63 o 
   3  -6  11        2.78        1.57      0.41 o 
  -4  -5  11        5.33        6.17      1.44 o 
  -3  -5  11        3.54        4.97      0.65 o 
  -2  -5  11       18.46       20.44      0.69 o 
  -1  -5  11        3.28        4.40      0.40 o 
   0  -5  11        0.95        1.03      0.30 o 
   1  -5  11        1.33        2.11      0.38 o 
   2  -5  11       22.68       25.29      0.81 o 
   3  -5  11       10.18        8.42      0.78 o 
   4  -5  11        2.06        1.96      0.42 o 
   5  -5  11        7.13        5.76      0.66 o 
  -5  -4  11        0.28        0.63      0.57 o 
  -4  -4  11       11.82       14.78      2.11 o 
  -3  -4  11       17.84       20.12      0.86 o 
  -2  -4  11       20.90       19.24      0.59 o 
  -1  -4  11        0.41        0.65      0.29 o 
   0  -4  11        0.39        0.90      0.24 o 
   1  -4  11        1.88        1.70      0.23 o 
   2  -4  11       19.44       18.82      0.62 o 
   3  -4  11       15.03       13.68      0.54 o 
   4  -4  11        3.39        2.17      0.30 o 
   5  -4  11       75.90       85.54      1.52 o 
   6  -4  11       18.84       19.02      1.09 o 
  -5  -3  11       13.70       14.17      0.93 o 
  -4  -3  11        6.13        6.72      0.48 o 
  -3  -3  11       21.82       21.61      0.85 o 
  -2  -3  11        2.41        1.73      0.35 o 
  -1  -3  11        2.30        1.70      0.15 o 
   0  -3  11        5.66        5.91      0.25 o 
   1  -3  11       14.71       11.97      0.40 o 
   2  -3  11       58.75       53.96      0.73 o 
   3  -3  11       37.51       34.87      0.55 o 
   4  -3  11        2.99        3.20      0.26 o 
   5  -3  11       33.96       34.75      0.80 o 
   6  -3  11        3.77        2.88      0.32 o 
  -5  -2  11       12.27       14.09      1.10 o 
  -4  -2  11       13.64       13.28      0.57 o 
  -3  -2  11        5.25        5.25      0.30 o 
  -2  -2  11       26.11       24.08      0.59 o 
  -1  -2  11       21.59       18.19      0.49 o 
   0  -2  11       36.99       38.83      0.48 o 
   1  -2  11        1.08        1.58      0.14 o 
   2  -2  11        1.19        1.97      0.20 o 
   3  -2  11        0.99        1.68      0.19 o 
   4  -2  11        6.62        6.30      0.29 o 
   5  -2  11       32.97       35.41      0.71 o 
   6  -2  11      114.03      125.42      1.67 o 
   7  -2  11        2.13        2.28      0.33 o 
  -6  -1  11        0.16        0.07      0.69 o 
  -5  -1  11        5.30        5.58      0.62 o 
  -4  -1  11       22.33       22.68      0.65 o 
  -3  -1  11        6.01        4.89      0.23 o 
  -2  -1  11       82.28       83.09      1.07 o 
  -1  -1  11        0.24       -0.02      0.18 o 
   0  -1  11       11.24       10.26      0.26 o 
   1  -1  11       75.57       70.65      0.76 o 
   2  -1  11        1.07        0.40      0.11 o 
   3  -1  11       11.66        9.03      0.26 o 
   4  -1  11       10.66        9.59      0.28 o 
   5  -1  11        3.62        3.43      0.20 o 
   6  -1  11       22.47       23.75      0.59 o 
   7  -1  11        8.79        9.11      0.46 o 
   8  -1  11        4.84        4.61      0.49 o 
  -6   0  11        0.17       -0.03      0.47 o 
  -5   0  11        6.19        5.62      0.67 o 
  -4   0  11       56.92       60.24      1.33 o 
  -3   0  11        3.39        2.56      0.26 o 
  -2   0  11       36.16       34.61      0.55 o 
  -1   0  11        0.01        0.21      0.13 o 
   0   0  11        0.15        0.14      0.11 o 
   1   0  11       16.25       15.50      0.25 o 
   2   0  11        0.50        0.24      0.10 o 
   3   0  11       93.04       85.47      1.05 o 
   4   0  11       61.39       59.78      0.69 o 
   5   0  11       24.63       22.77      0.40 o 
   6   0  11       20.26       20.70      0.43 o 
   7   0  11       44.02       43.51      0.82 o 
   8   0  11       18.67       19.08      0.80 o 
  -6   1  11        0.40       -0.16      0.48 o 
  -5   1  11        6.49        6.56      0.76 o 
  -4   1  11       23.73       25.80      0.68 o 
  -3   1  11       26.72       24.12      0.71 o 
  -2   1  11        5.48        4.98      0.28 o 
  -1   1  11      291.18      271.82      3.43 o 
   0   1  11       33.64       33.78      0.44 o 
   1   1  11        6.34        6.34      0.14 o 
   2   1  11      149.60      153.42      1.33 o 
   3   1  11       69.64       66.19      0.72 o 
   4   1  11        1.10        0.69      0.11 o 
   5   1  11       29.39       27.29      0.47 o 
   6   1  11        0.02       -0.04      0.14 o 
   7   1  11       29.09       35.03      0.81 o 
   8   1  11        9.48        8.52      0.43 o 
   9   1  11        2.95        2.27      0.44 o 
  -6   2  11        1.02        0.51      0.49 o 
  -5   2  11        0.73        0.84      0.43 o 
  -4   2  11        4.50        5.62      0.36 o 
  -3   2  11       50.06       55.55      1.06 o 
  -2   2  11       15.87       14.40      0.55 o 
  -1   2  11       42.73       42.29      0.64 o 
   0   2  11        9.57        8.24      0.21 o 
   1   2  11        3.03        2.00      0.09 o 
   2   2  11      133.12      137.48      1.32 o 
   3   2  11       33.19       33.69      0.41 o 
   4   2  11        6.30        4.79      0.17 o 
   5   2  11       89.64       80.53      0.83 o 
   6   2  11        0.05       -0.02      0.13 o 
   7   2  11        2.14        1.88      0.18 o 
   8   2  11       25.08       25.61      0.67 o 
   9   2  11       23.93       22.62      0.74 o 
  -6   3  11       13.51       11.32      0.83 o 
  -5   3  11        0.57        0.12      0.41 o 
  -4   3  11        5.19        4.58      0.28 o 
  -3   3  11        0.40        0.71      0.18 o 
  -2   3  11       14.00       12.48      0.58 o 
  -1   3  11        1.04        0.70      0.16 o 
   0   3  11      452.41      419.84      3.99 o 
   1   3  11        1.40        2.15      0.08 o 
   2   3  11        6.31        9.54      0.17 o 
   3   3  11      207.41      193.15      1.83 o 
   4   3  11      353.98      338.00      2.98 o 
   5   3  11        0.13       -0.06      0.11 o 
   6   3  11       29.28       27.46      0.42 o 
   7   3  11        1.76        1.19      0.15 o 
   8   3  11       10.97       11.95      0.47 o 
   9   3  11       33.77       34.50      0.82 o 
  -5   4  11       19.08       22.72      1.23 o 
  -4   4  11        3.10        3.37      0.40 o 
  -3   4  11        0.98        1.62      0.19 o 
  -2   4  11        5.18        6.05      0.28 o 
  -1   4  11        0.27        0.35      0.12 o 
   0   4  11      294.34      272.90      2.63 o 
   1   4  11       12.03        8.24      0.16 o 
   2   4  11        0.17       -0.04      0.07 o 
   3   4  11      480.70      476.07      4.14 o 
   4   4  11       46.51       47.92      0.50 o 
   5   4  11        0.16       -0.11      0.11 o 
   6   4  11      171.94      165.53      1.97 o 
   7   4  11       49.49       49.32      0.74 o 
   8   4  11       24.29       20.83      0.77 o 
   9   4  11       67.00       68.36      1.15 o 
  -5   5  11       62.17       71.20      3.97 o 
  -4   5  11        0.36        0.64      0.41 o 
  -3   5  11        0.79        0.54      0.20 o 
  -2   5  11       30.00       25.31      0.56 o 
  -1   5  11       14.05       13.43      0.37 o 
   0   5  11       29.42       24.78      0.29 o 
   1   5  11        1.38        2.03      0.17 o 
   2   5  11       12.59        9.12      0.22 o 
   3   5  11       66.83       63.43      0.62 o 
   4   5  11      382.70      395.26      3.30 o 
   5   5  11      191.00      185.65      1.76 o 
   6   5  11       48.79       46.20      0.65 o 
   7   5  11      107.86      109.42      1.78 o 
   8   5  11        0.01        0.24      0.20 o 
   9   5  11       74.92       78.17      1.25 o 
  10   5  11        6.15        6.05      0.46 o 
  -5   6  11       11.74       12.59      0.97 o 
  -4   6  11        0.75        1.49      0.46 o 
  -3   6  11        1.89        2.83      0.30 o 
  -2   6  11       56.11       50.81      0.73 o 
  -1   6  11       33.75       33.33      0.48 o 
   0   6  11        0.30        0.14      0.10 o 
   1   6  11      354.08      353.02      3.07 o 
   2   6  11       13.59       11.99      0.21 o 
   3   6  11        9.27       10.55      0.21 o 
   4   6  11      668.43      667.89      6.03 o 
   5   6  11        3.47        2.72      0.12 o 
   6   6  11        4.42        4.27      0.21 o 
   7   6  11        2.63        2.83      0.19 o 
   8   6  11       33.32       33.38      0.61 o 
   9   6  11        0.06       -0.25      0.25 o 
  10   6  11        8.05        8.29      0.47 o 
  -4   7  11       76.44       85.11      2.18 o 
  -3   7  11       10.66       11.08      0.42 o 
  -2   7  11       49.34       43.88      0.51 o 
  -1   7  11        4.31        5.00      0.18 o 
   0   7  11        1.38        1.94      0.15 o 
   1   7  11        2.49        1.49      0.09 o 
   2   7  11       37.13       35.67      0.43 o 
   3   7  11        2.20        2.91      0.11 o 
   4   7  11      327.86      329.98      2.77 o 
   5   7  11       15.29       18.97      0.29 o 
   6   7  11       59.67       60.85      0.74 o 
   7   7  11       15.55       16.44      0.36 o 
   8   7  11       34.63       37.16      0.69 o 
   9   7  11        0.08       -0.02      0.28 o 
  10   7  11       10.14        8.79      0.46 o 
  -4   8  11        1.00        2.30      0.38 o 
  -3   8  11        0.20        0.63      0.28 o 
  -2   8  11       15.70       14.15      0.50 o 
  -1   8  11        6.58        5.83      0.24 o 
   0   8  11        1.72        1.25      0.13 o 
   1   8  11        9.01       11.02      0.26 o 
   2   8  11       31.47       31.19      0.44 o 
   3   8  11        0.20        0.35      0.10 o 
   4   8  11       54.80       56.40      0.59 o 
   5   8  11       57.00       50.45      0.71 o 
   6   8  11       98.51       90.77      0.93 o 
   7   8  11        8.60        6.96      0.34 o 
   8   8  11        1.09        1.39      0.22 o 
   9   8  11        2.49        2.79      0.32 o 
  10   8  11        0.62        0.70      0.38 o 
  -3   9  11      167.02      174.70      2.68 o 
  -2   9  11        7.11        7.58      0.49 o 
  -1   9  11       30.48       27.54      0.63 o 
   0   9  11        5.51        5.27      0.22 o 
   1   9  11       17.39       16.12      0.33 o 
   2   9  11        0.62        0.64      0.12 o 
   3   9  11       12.47       14.20      0.31 o 
   4   9  11        7.76        6.77      0.25 o 
   5   9  11       82.14       81.54      0.96 o 
   6   9  11       33.79       40.72      0.58 o 
   7   9  11       38.06       43.27      0.70 o 
   8   9  11        3.04        2.70      0.28 o 
   9   9  11       31.97       33.51      0.83 o 
  -3  10  11       11.11       12.49      0.74 o 
  -2  10  11        8.69        9.50      0.53 o 
  -1  10  11       18.48       20.01      0.78 o 
   0  10  11       33.95       35.97      0.77 o 
   1  10  11        4.49        5.21      0.23 o 
   2  10  11       28.31       28.32      0.42 o 
   3  10  11        1.27        0.71      0.16 o 
   4  10  11       10.08        8.65      0.34 o 
   5  10  11       22.92       22.00      0.43 o 
   6  10  11       35.72       29.62      0.58 o 
   7  10  11       41.32       39.33      1.18 o 
   8  10  11        7.68        8.13      0.41 o 
   9  10  11        0.01        0.48      0.32 o 
  -2  11  11       18.90       20.25      1.25 o 
  -1  11  11       25.39       23.04      0.91 o 
   0  11  11       27.63       25.72      0.76 o 
   1  11  11        0.47        0.62      0.22 o 
   2  11  11       55.78       57.58      0.79 o 
   3  11  11        0.46        0.53      0.18 o 
   4  11  11        0.58        0.73      0.22 o 
   5  11  11        0.52        0.92      0.22 o 
   6  11  11       14.27       16.07      0.48 o 
   7  11  11       33.73       39.65      0.91 o 
   8  11  11       16.07       15.72      0.93 o 
   9  11  11        9.40       11.13      0.59 o 
  -1  12  11        6.40        5.73      0.51 o 
   0  12  11        1.90        2.22      0.40 o 
   1  12  11        2.44        3.48      0.37 o 
   2  12  11       39.26       42.70      0.77 o 
   3  12  11        5.45        4.56      0.36 o 
   4  12  11       24.49       26.95      0.69 o 
   5  12  11       67.17       67.64      1.10 o 
   6  12  11        3.15        2.35      0.34 o 
   7  12  11       14.97       16.01      0.64 o 
   8  12  11       19.53       24.46      1.28 o 
   0  13  11        0.13        0.36      0.43 o 
   1  13  11       25.49       25.65      1.49 o 
   2  13  11       34.85       37.32      1.08 o 
   3  13  11       14.06       14.80      0.73 o 
   4  13  11       11.60       13.63      0.57 o 
   5  13  11        2.98        5.14      0.41 o 
   6  13  11        0.76        0.89      0.36 o 
   7  13  11        4.29        3.56      0.45 o 
   2  14  11        1.03        1.09      0.65 o 
   3  14  11        8.02        7.11      0.58 o 
   4  14  11        4.05        3.05      0.46 o 
   5  14  11        4.78        4.64      0.47 o 
   6  14  11       59.90       58.16      1.49 o 
  -1  -6  12        2.32        3.63      0.46 o 
   0  -6  12        1.04        1.38      0.42 o 
   1  -6  12        0.60        0.78      0.60 o 
  -3  -5  12        0.13        0.36      0.84 o 
  -2  -5  12        0.05        0.60      0.54 o 
  -1  -5  12        3.62        3.19      0.40 o 
   0  -5  12        3.53        2.96      0.38 o 
   1  -5  12        0.02        0.52      0.40 o 
   2  -5  12        0.26        0.62      0.53 o 
   3  -5  12        4.13        5.34      0.49 o 
  -3  -4  12        2.34        2.46      0.60 o 
  -2  -4  12        1.82        2.75      0.49 o 
  -1  -4  12       11.83       12.89      0.79 o 
   0  -4  12        0.11       -0.39      0.39 o 
   1  -4  12       18.09       17.00      1.40 o 
   2  -4  12        1.11        1.28      0.35 o 
   3  -4  12        1.11        1.57      0.35 o 
   4  -4  12       14.78       16.05      1.18 o 
   5  -4  12        1.47        0.86      0.50 o 
  -4  -3  12        0.21        0.45      0.42 o 
  -3  -3  12        5.04        4.93      0.57 o 
  -2  -3  12        1.96        2.53      0.45 o 
  -1  -3  12        0.80        0.54      0.24 o 
   0  -3  12       10.04       10.33      0.45 o 
   1  -3  12       30.12       31.39      0.72 o 
   2  -3  12       12.77       14.21      0.74 o 
   3  -3  12        1.98        1.76      0.26 o 
   4  -3  12       21.25       21.38      0.61 o 
   5  -3  12       15.05       14.77      0.61 o 
   6  -3  12       13.48       14.16      0.81 o 
  -4  -2  12        4.24        5.31      0.56 o 
  -3  -2  12        2.59        2.46      0.40 o 
  -2  -2  12       17.99       18.85      0.79 o 
  -1  -2  12        0.04       -0.25      0.25 o 
   0  -2  12       32.66       30.30      0.44 o 
   1  -2  12        0.40        1.18      0.15 o 
   2  -2  12        7.64        7.45      0.29 o 
   3  -2  12        9.26        8.95      0.38 o 
   4  -2  12       21.87       21.40      0.59 o 
   5  -2  12        0.75        0.63      0.27 o 
   6  -2  12        0.01        0.34      0.30 o 
   7  -2  12       25.92       28.71      2.48 o 
  -5  -1  12        0.00        0.13      0.65 o 
  -4  -1  12       10.83       11.32      0.66 o 
  -3  -1  12        0.66        0.14      0.27 o 
  -2  -1  12       26.08       23.84      0.53 o 
  -1  -1  12        1.42        1.19      0.22 o 
   0  -1  12       14.78       14.61      0.36 o 
   1  -1  12       29.41       28.32      0.40 o 
   2  -1  12      312.00      305.79      3.30 o 
   3  -1  12       11.45       11.82      0.37 o 
   4  -1  12        9.60        7.58      0.31 o 
   5  -1  12        2.21        1.73      0.25 o 
   6  -1  12        2.14        1.89      0.29 o 
   7  -1  12        3.17        3.79      0.39 o 
  -5   0  12        6.97        8.18      0.79 o 
  -4   0  12        3.24        2.86      0.40 o 
  -3   0  12        0.00        0.02      0.25 o 
  -2   0  12        7.75        6.98      0.33 o 
  -1   0  12        1.16        1.48      0.17 o 
   0   0  12        0.44        0.38      0.12 o 
   1   0  12       89.28       87.14      0.90 o 
   2   0  12        2.10        3.05      0.14 o 
   3   0  12        0.13        0.41      0.14 o 
   4   0  12        5.33        5.17      0.20 o 
   5   0  12        4.85        4.50      0.21 o 
   6   0  12        2.49        1.82      0.24 o 
   7   0  12        2.17        1.86      0.29 o 
   8   0  12        2.07        1.04      0.37 o 
  -5   1  12        0.13        0.49      0.90 o 
  -4   1  12        0.40        0.47      0.33 o 
  -3   1  12        1.29        2.07      0.32 o 
  -2   1  12        8.17       10.39      0.54 o 
  -1   1  12        1.70        2.80      0.18 o 
   0   1  12        1.21        1.77      0.14 o 
   1   1  12       40.46       35.85      0.37 o 
   2   1  12      120.57      122.05      1.18 o 
   3   1  12      233.04      233.30      2.76 o 
   4   1  12        1.42        1.72      0.12 o 
   5   1  12        5.65        5.35      0.24 o 
   6   1  12       12.68       12.49      0.40 o 
   7   1  12        1.57        1.51      0.25 o 
   8   1  12        0.35        0.13      0.33 o 
  -5   2  12        9.50        9.93      0.71 o 
  -4   2  12        9.71       10.12      0.65 o 
  -3   2  12        6.19        6.26      0.48 o 
  -2   2  12       44.30       51.82      1.54 o 
  -1   2  12       81.34       79.26      1.65 o 
   0   2  12        5.30        3.89      0.17 o 
   1   2  12       10.36        9.44      0.19 o 
   2   2  12      224.86      219.00      2.27 o 
   3   2  12       51.43       54.58      0.67 o 
   4   2  12        0.13        0.09      0.10 o 
   5   2  12        6.22        6.63      0.24 o 
   6   2  12       56.12       54.67      0.65 o 
   7   2  12        0.54        0.30      0.20 o 
   8   2  12        0.32       -0.21      0.26 o 
   9   2  12        0.02       -0.26      0.44 o 
  -5   3  12        8.39        7.79      0.64 o 
  -4   3  12        1.47        2.83      0.42 o 
  -3   3  12        7.02        7.18      0.44 o 
  -2   3  12       35.48       37.82      0.95 o 
  -1   3  12        2.99        2.96      0.28 o 
   0   3  12       12.45       10.74      0.27 o 
   1   3  12       11.14        7.33      0.19 o 
   2   3  12      215.60      208.67      2.06 o 
   3   3  12       10.02       12.20      0.29 o 
   4   3  12       10.75        9.57      0.22 o 
   5   3  12       30.04       29.00      0.46 o 
   6   3  12       62.52       61.21      0.74 o 
   7   3  12       31.25       27.93      0.61 o 
   8   3  12       11.08       11.20      0.66 o 
   9   3  12       12.51       13.80      0.71 o 
  -5   4  12        3.44        3.87      0.63 o 
  -4   4  12        0.68        0.69      0.44 o 
  -3   4  12       37.85       38.43      0.77 o 
  -2   4  12        0.30        0.29      0.17 o 
  -1   4  12        2.30        4.58      0.24 o 
   0   4  12        3.65        4.71      0.30 o 
   1   4  12       46.23       36.93      0.44 o 
   2   4  12       49.54       40.58      0.48 o 
   3   4  12      229.09      224.45      2.00 o 
   4   4  12      121.51      123.88      1.27 o 
   5   4  12        0.06        0.05      0.14 o 
   6   4  12       33.73       35.77      0.70 o 
   7   4  12       29.12       28.74      0.56 o 
   8   4  12       20.50       19.46      0.60 o 
   9   4  12        6.65        6.27      0.37 o 
  -4   5  12        0.34        0.07      0.67 o 
  -3   5  12       28.67       25.80      0.62 o 
  -2   5  12       13.12       12.10      0.41 o 
  -1   5  12       47.56       55.72      0.81 o 
   0   5  12       53.44       45.51      0.61 o 
   1   5  12       36.38       29.32      0.36 o 
   2   5  12        2.91        2.93      0.18 o 
   3   5  12       87.76       89.13      0.89 o 
   4   5  12       17.79       13.76      0.23 o 
   5   5  12        1.60        1.87      0.16 o 
   6   5  12       76.83       75.33      1.00 o 
   7   5  12      108.18      107.40      1.42 o 
   8   5  12        5.27        5.50      0.38 o 
   9   5  12       15.68       16.74      0.60 o 
  -4   6  12        3.43        4.33      0.71 o 
  -3   6  12        9.94        7.11      0.43 o 
  -2   6  12       16.54       18.70      0.55 o 
  -1   6  12        3.54        3.07      0.24 o 
   0   6  12       94.86       88.55      0.93 o 
   1   6  12        0.63        0.76      0.10 o 
   2   6  12       17.72       17.21      0.27 o 
   3   6  12       34.28       32.64      0.41 o 
   4   6  12       62.58       61.00      0.60 o 
   5   6  12       27.75       26.39      0.38 o 
   6   6  12       71.83       69.52      0.82 o 
   7   6  12        0.36        0.08      0.18 o 
   8   6  12        0.63        1.04      0.28 o 
   9   6  12        8.32        6.46      0.36 o 
  -4   7  12       20.83       20.28      1.38 o 
  -3   7  12       15.61       13.74      0.71 o 
  -2   7  12       21.11       22.48      0.69 o 
  -1   7  12       47.64       47.79      0.83 o 
   0   7  12      160.99      172.98      1.57 o 
   1   7  12        0.20        0.00      0.09 o 
   2   7  12       99.95       87.21      0.99 o 
   3   7  12        0.75        0.54      0.11 o 
   4   7  12       22.57       21.24      0.32 o 
   5   7  12       16.36       17.72      0.31 o 
   6   7  12       21.04       22.12      0.38 o 
   7   7  12        8.66        7.72      0.30 o 
   8   7  12      129.58      138.39      1.94 o 
   9   7  12       25.00       28.42      0.73 o 
  -3   8  12       16.34       15.84      0.83 o 
  -2   8  12        0.10       -0.12      0.24 o 
  -1   8  12       51.33       50.46      0.74 o 
   0   8  12        0.02        0.28      0.13 o 
   1   8  12       39.00       36.55      0.46 o 
   2   8  12       10.32       10.38      0.31 o 
   3   8  12      146.94      148.34      1.69 o 
   4   8  12        1.21        0.93      0.15 o 
   5   8  12       32.72       34.02      0.45 o 
   6   8  12        0.00        0.07      0.13 o 
   7   8  12        0.44        0.32      0.22 o 
   8   8  12       18.15       16.86      0.55 o 
   9   8  12       11.54       10.10      0.54 o 
  -3   9  12        0.05        0.57      0.44 o 
  -2   9  12       22.55       20.60      0.74 o 
  -1   9  12       76.03       80.58      1.36 o 
   0   9  12        2.77        3.39      0.26 o 
   1   9  12       64.83       66.88      0.87 o 
   2   9  12       36.40       32.98      0.60 o 
   3   9  12       67.43       65.61      0.84 o 
   4   9  12        8.41       10.00      0.33 o 
   5   9  12       27.69       24.38      0.43 o 
   6   9  12        0.36        0.56      0.17 o 
   7   9  12        0.80        0.94      0.22 o 
   8   9  12        4.30        3.09      0.31 o 
   9   9  12       29.30       32.85      0.81 o 
  -2  10  12        4.23        5.11      0.51 o 
  -1  10  12        7.98        6.78      0.42 o 
   0  10  12        0.04        0.28      0.33 o 
   1  10  12       31.25       33.01      0.66 o 
   2  10  12       49.92       49.90      0.90 o 
   3  10  12        7.93        7.48      0.31 o 
   4  10  12      114.29      124.51      1.40 o 
   5  10  12        0.43        0.53      0.18 o 
   6  10  12       15.68       19.35      0.50 o 
   7  10  12        2.90        2.61      0.31 o 
   8  10  12       11.79       12.08      0.62 o 
   9  10  12       58.32       61.83      1.36 o 
  -1  11  12        0.89        0.71      0.39 o 
   0  11  12        7.39        7.28      0.47 o 
   1  11  12       11.13       11.92      0.51 o 
   2  11  12       34.14       33.66      0.78 o 
   3  11  12        2.85        3.03      0.30 o 
   4  11  12      186.76      192.12      2.72 o 
   5  11  12        0.23        0.27      0.26 o 
   6  11  12       22.34       19.45      0.59 o 
   7  11  12       23.24       25.14      0.85 o 
   8  11  12        0.08       -0.04      0.36 o 
   0  12  12        2.76        2.38      0.43 o 
   1  12  12       15.33       14.10      0.64 o 
   2  12  12        4.46        4.62      0.45 o 
   3  12  12       13.29       13.77      0.54 o 
   4  12  12       22.05       26.06      0.71 o 
   5  12  12        0.08        0.16      0.30 o 
   6  12  12        2.97        4.63      0.37 o 
   7  12  12        0.02        0.24      0.32 o 
   8  12  12        9.75        8.19      0.82 o 
   1  13  12        6.24        6.85      0.80 o 
   2  13  12        0.17        0.20      0.54 o 
   3  13  12       27.09       25.72      1.21 o 
   4  13  12       20.57       21.81      1.10 o 
   5  13  12      120.06      124.54      2.06 o 
   6  13  12        0.55        0.68      0.38 o 
   7  13  12        2.59        2.54      0.50 o 
   3  14  12        3.74        5.29      0.75 o 
   4  14  12        8.59       10.68      1.37 o 
   5  14  12        0.42        0.16      0.72 o 
   0  -5  13       19.45       18.83      0.85 o 
   1  -5  13        3.23        4.77      0.73 o 
  -2  -4  13        0.32       -0.01      0.96 o 
  -1  -4  13        1.23        1.04      0.33 o 
   0  -4  13       13.24       13.46      0.68 o 
   1  -4  13        2.25        2.07      0.50 o 
   2  -4  13        3.95        3.72      0.49 o 
   3  -4  13        1.25        1.32      0.59 o 
  -3  -3  13        1.01        0.80      0.50 o 
  -2  -3  13        2.64        2.48      0.61 o 
  -1  -3  13        0.04       -0.28      0.44 o 
   0  -3  13       23.92       23.04      0.80 o 
   1  -3  13       26.78       27.80      0.81 o 
   2  -3  13        4.99        5.54      0.37 o 
   3  -3  13        1.32        0.75      0.36 o 
   4  -3  13       14.87       14.68      1.15 o 
   5  -3  13       42.55       44.03      1.41 o 
  -3  -2  13        1.17        0.94      0.41 o 
  -2  -2  13       11.08       10.74      0.63 o 
  -1  -2  13        1.06        0.93      0.41 o 
   0  -2  13       22.52       22.04      0.64 o 
   1  -2  13       25.08       24.63      0.70 o 
   2  -2  13        0.44        0.86      0.26 o 
   3  -2  13        1.40        0.79      0.29 o 
   4  -2  13        1.37        1.09      0.30 o 
   5  -2  13        3.71        3.75      0.38 o 
   6  -2  13        9.53       10.71      0.56 o 
  -4  -1  13       15.92       19.72      1.61 o 
  -3  -1  13        0.17        0.32      0.38 o 
  -2  -1  13        0.75        0.27      0.33 o 
  -1  -1  13        1.57        2.00      0.32 o 
   0  -1  13        2.54        1.67      0.28 o 
   1  -1  13        0.01       -0.16      0.16 o 
   2  -1  13       23.79       21.42      0.51 o 
   3  -1  13       32.19       30.73      0.64 o 
   4  -1  13        6.85        6.84      0.40 o 
   5  -1  13       32.38       32.91      0.68 o 
   6  -1  13       13.14       14.14      0.91 o 
  -4   0  13        5.28        7.44      0.93 o 
  -3   0  13       10.40       12.24      0.92 o 
  -2   0  13        2.65        2.51      0.30 o 
  -1   0  13        2.16        2.30      0.25 o 
   0   0  13        8.41       11.23      0.40 o 
   1   0  13       49.97       48.75      0.55 o 
   2   0  13       94.44      101.75      1.13 o 
   3   0  13       13.55       12.79      0.39 o 
   4   0  13        0.08       -0.02      0.20 o 
   5   0  13        8.81        8.84      0.40 o 
   6   0  13       16.03       16.22      0.55 o 
   7   0  13       15.62       15.11      0.59 o 
  -4   1  13        1.71        1.29      0.62 o 
  -3   1  13       75.03       77.69      1.67 o 
  -2   1  13        0.07       -0.01      0.31 o 
  -1   1  13        0.92        1.02      0.37 o 
   0   1  13       69.57       68.28      1.01 o 
   1   1  13        3.37        3.73      0.16 o 
   2   1  13        6.52        6.04      0.21 o 
   3   1  13        5.97        4.02      0.21 o 
   4   1  13       39.89       41.32      0.61 o 
   5   1  13       19.21       20.12      0.47 o 
   6   1  13        8.67        8.04      0.38 o 
   7   1  13       19.23       21.19      0.62 o 
   8   1  13       19.38       21.97      0.91 o 
  -4   2  13       15.34       17.13      1.05 o 
  -3   2  13       24.89       29.24      1.17 o 
  -2   2  13        5.89        5.76      0.44 o 
  -1   2  13        0.83        0.87      0.37 o 
   0   2  13       30.75       31.01      0.55 o 
   1   2  13        0.31        0.08      0.16 o 
   2   2  13       49.97       50.02      0.58 o 
   3   2  13       11.05       11.06      0.28 o 
   4   2  13        3.58        2.93      0.18 o 
   5   2  13        4.07        4.08      0.22 o 
   6   2  13        4.80        4.08      0.25 o 
   7   2  13       40.79       42.77      0.83 o 
   8   2  13       25.29       27.25      0.77 o 
  -4   3  13        3.19        3.56      0.47 o 
  -3   3  13       30.94       29.75      0.92 o 
  -2   3  13       51.27       56.85      1.29 o 
  -1   3  13        0.81        0.67      0.26 o 
   0   3  13      105.77       93.67      1.40 o 
   1   3  13       28.79       33.09      0.56 o 
   2   3  13        0.78        0.69      0.11 o 
   3   3  13       22.86       16.36      0.32 o 
   4   3  13        2.91        2.51      0.19 o 
   5   3  13        0.85        1.08      0.15 o 
   6   3  13        5.08        5.32      0.29 o 
   7   3  13       10.88       11.96      0.44 o 
   8   3  13       39.03       40.38      0.88 o 
  -4   4  13        7.13        7.24      0.80 o 
  -3   4  13       34.23       32.48      0.83 o 
  -2   4  13        2.06        3.46      0.37 o 
  -1   4  13       25.13       21.22      0.66 o 
   0   4  13        5.26        3.82      0.21 o 
   1   4  13       12.89       14.10      0.43 o 
   2   4  13       17.96       16.68      0.30 o 
   3   4  13        3.41        2.24      0.14 o 
   4   4  13       38.56       30.97      0.50 o 
   5   4  13        4.38        3.81      0.19 o 
   6   4  13        1.81        1.60      0.19 o 
   7   4  13        4.84        4.80      0.30 o 
   8   4  13       51.75       55.54      1.28 o 
   9   4  13       26.43       29.82      1.31 o 
  -4   5  13        0.43        0.25      0.52 o 
  -3   5  13       10.22       10.77      0.65 o 
  -2   5  13        2.69        3.45      0.29 o 
  -1   5  13      118.77      119.04      1.74 o 
   0   5  13       10.60        9.32      0.27 o 
   1   5  13       56.69       59.04      0.87 o 
   2   5  13      102.47       97.84      1.04 o 
   3   5  13       16.98       16.04      0.30 o 
   4   5  13        4.72        3.16      0.19 o 
   5   5  13        9.98        8.79      0.29 o 
   6   5  13        7.88        5.96      0.26 o 
   7   5  13        0.06       -0.02      0.22 o 
   8   5  13       91.09       89.20      1.37 o 
   9   5  13       11.57       12.45      0.55 o 
  -4   6  13       27.57       29.30      1.27 o 
  -3   6  13        2.16        1.95      0.47 o 
  -2   6  13       22.44       22.41      0.60 o 
  -1   6  13       30.68       33.11      0.68 o 
   0   6  13        1.22        0.99      0.16 o 
   1   6  13       20.68       16.47      0.29 o 
   2   6  13      121.63      120.70      1.46 o 
   3   6  13        0.52        1.16      0.13 o 
   4   6  13       15.80       12.57      0.28 o 
   5   6  13        0.05        0.16      0.14 o 
   6   6  13       35.44       36.76      0.91 o 
   7   6  13       26.20       26.61      0.62 o 
   8   6  13       23.24       24.00      0.65 o 
   9   6  13        0.05        0.09      0.31 o 
  -3   7  13        1.45        1.68      0.58 o 
  -2   7  13        3.37        3.37      0.36 o 
  -1   7  13        2.99        3.24      0.32 o 
   0   7  13       65.58       66.01      1.00 o 
   1   7  13       55.27       55.09      0.68 o 
   2   7  13      125.84      124.12      1.36 o 
   3   7  13        5.71        5.37      0.20 o 
   4   7  13        2.95        2.76      0.19 o 
   5   7  13       37.59       36.69      0.48 o 
   6   7  13        7.47        5.43      0.22 o 
   7   7  13        0.06        0.12      0.23 o 
   8   7  13        2.31        1.44      0.28 o 
   9   7  13       10.90       12.21      0.57 o 
  -3   8  13        4.83        5.75      0.69 o 
  -2   8  13        2.61        2.50      0.39 o 
  -1   8  13        5.32        6.08      0.35 o 
   0   8  13       14.60       16.55      0.50 o 
   1   8  13       14.42       12.60      0.29 o 
   2   8  13        2.83        2.11      0.18 o 
   3   8  13        8.70        8.06      0.31 o 
   4   8  13       17.01       16.78      0.41 o 
   5   8  13       41.47       38.18      0.61 o 
   6   8  13       23.42       24.09      0.50 o 
   7   8  13       20.73       20.15      0.55 o 
   8   8  13       14.64       17.88      0.60 o 
   9   8  13        3.67        4.21      0.43 o 
  -2   9  13       13.27       13.64      0.92 o 
  -1   9  13        1.42        1.93      0.32 o 
   0   9  13        0.23        0.12      0.24 o 
   1   9  13       82.20       88.49      1.47 o 
   2   9  13        2.44        2.08      0.26 o 
   3   9  13      156.72      167.38      2.07 o 
   4   9  13        7.24        8.13      0.32 o 
   5   9  13        0.15        0.26      0.18 o 
   6   9  13       45.43       46.42      0.78 o 
   7   9  13       23.37       24.23      0.63 o 
   8   9  13        3.95        3.18      0.32 o 
   9   9  13        0.08        0.48      0.35 o 
  -1  10  13       12.25       12.13      0.69 o 
   0  10  13        2.15        2.49      0.37 o 
   1  10  13       17.57       17.90      0.56 o 
   2  10  13        0.69        1.25      0.41 o 
   3  10  13        9.16        7.09      0.37 o 
   4  10  13        4.87        3.61      0.27 o 
   5  10  13        0.54        0.28      0.24 o 
   6  10  13       70.62       70.02      1.13 o 
   7  10  13        9.88        8.76      0.46 o 
   8  10  13        0.87        0.13      0.31 o 
  -1  11  13       21.89       19.51      0.83 o 
   0  11  13        4.51        4.24      0.41 o 
   1  11  13        0.44        0.40      0.38 o 
   2  11  13        0.20        0.03      0.32 o 
   3  11  13       12.50       14.65      0.58 o 
   4  11  13       44.29       49.93      0.88 o 
   5  11  13        0.48        0.50      0.27 o 
   6  11  13       34.10       35.51      0.81 o 
   7  11  13       49.65       53.67      1.03 o 
   8  11  13       11.02        9.41      1.31 o 
   0  12  13        0.95        0.98      0.77 o 
   1  12  13       11.03       10.30      0.58 o 
   2  12  13        3.22        2.91      0.44 o 
   3  12  13       14.68       13.07      0.66 o 
   4  12  13        5.87        5.13      0.44 o 
   5  12  13        7.80        6.97      0.42 o 
   6  12  13        1.88        3.61      0.42 o 
   7  12  13       21.21       21.02      0.69 o 
   2  13  13        0.85        1.45      0.53 o 
   3  13  13        3.08        2.86      0.48 o 
   4  13  13       18.89       21.85      0.84 o 
   5  13  13       14.54       13.70      1.04 o 
   6  13  13        8.59       10.07      0.60 o 
  -1  -3  14        0.34       -0.07      0.49 o 
   0  -3  14        0.76        0.54      0.35 o 
   1  -3  14        0.22        1.05      0.37 o 
   2  -3  14       11.93       12.62      0.78 o 
   3  -3  14        2.65        3.90      0.46 o 
  -2  -2  14        5.81        6.21      0.56 o 
  -1  -2  14        0.02        0.31      0.42 o 
   0  -2  14        0.26       -0.35      0.41 o 
   1  -2  14        1.22        1.56      0.28 o 
   2  -2  14        1.18        1.49      0.29 o 
   3  -2  14        0.14       -0.30      0.30 o 
   4  -2  14       12.39       13.24      0.76 o 
   5  -2  14       14.44       17.75      0.95 o 
  -3  -1  14        1.34        1.71      0.48 o 
  -2  -1  14        7.72        8.51      0.89 o 
  -1  -1  14        8.29        9.57      1.33 o 
   0  -1  14        1.19        1.42      0.35 o 
   1  -1  14        0.86        0.87      0.22 o 
   2  -1  14       35.14       38.03      0.76 o 
   3  -1  14        0.44        0.50      0.27 o 
   4  -1  14        1.37        1.56      0.32 o 
   5  -1  14        4.18        3.66      0.38 o 
   6  -1  14       40.41       41.24      1.07 o 
  -3   0  14        1.87        2.36      0.57 o 
  -2   0  14        1.55        0.93      0.44 o 
  -1   0  14       28.97       31.28      0.95 o 
   0   0  14        3.55        4.59      0.37 o 
   1   0  14        0.02       -0.18      0.18 o 
   2   0  14        1.38        1.03      0.28 o 
   3   0  14        0.27        0.77      0.28 o 
   4   0  14        0.21        0.06      0.35 o 
   5   0  14        5.39        5.41      0.38 o 
   6   0  14       21.40       25.22      0.80 o 
  -3   1  14        1.84        0.79      0.49 o 
  -2   1  14        5.85        5.70      0.48 o 
  -1   1  14       39.06       39.75      0.90 o 
   0   1  14       17.18       16.03      0.46 o 
   1   1  14        7.14        7.00      0.40 o 
   2   1  14       28.48       26.56      0.57 o 
   3   1  14       93.50      102.60      1.78 o 
   4   1  14        0.90        0.88      0.32 o 
   5   1  14        7.40        7.31      0.41 o 
   6   1  14       30.56       33.29      0.85 o 
   7   1  14       22.03       22.24      0.79 o 
  -3   2  14        0.46        1.02      0.44 o 
  -2   2  14       21.23       19.46      0.78 o 
  -1   2  14       32.95       29.47      0.85 o 
   0   2  14       19.90       19.16      0.47 o 
   1   2  14        1.26        1.78      0.20 o 
   2   2  14       25.41       22.79      0.41 o 
   3   2  14        3.24        2.39      0.24 o 
   4   2  14        5.32        5.18      0.47 o 
   5   2  14       19.59       19.71      0.60 o 
   6   2  14       10.99       10.56      0.49 o 
   7   2  14       28.01       29.23      0.75 o 
  -3   3  14        5.66        7.32      0.72 o 
  -2   3  14       10.27       10.31      0.62 o 
  -1   3  14       27.37       26.37      0.82 o 
   0   3  14       11.54       12.30      0.42 o 
   1   3  14       24.25       23.70      0.47 o 
   2   3  14        2.35        1.69      0.12 o 
   3   3  14        6.89        8.97      0.28 o 
   4   3  14       79.43       79.48      1.18 o 
   5   3  14       27.88       23.57      0.56 o 
   6   3  14        2.74        2.14      0.23 o 
   7   3  14       24.88       27.81      0.63 o 
   8   3  14        0.82        1.03      0.44 o 
  -3   4  14        2.79        3.87      0.69 o 
  -2   4  14        0.08        0.38      0.35 o 
  -1   4  14        9.21       10.93      0.68 o 
   0   4  14        8.46        9.22      0.38 o 
   1   4  14       50.25       47.57      0.99 o 
   2   4  14        3.06        2.81      0.15 o 
   3   4  14        5.83        5.67      0.23 o 
   4   4  14       74.60       77.17      1.12 o 
   5   4  14       33.89       35.06      0.82 o 
   6   4  14        3.15        2.83      0.27 o 
   7   4  14        7.73        6.85      0.36 o 
   8   4  14        3.00        2.90      0.35 o 
  -3   5  14        3.02        2.59      0.50 o 
  -2   5  14       13.03       14.81      0.92 o 
  -1   5  14        0.56        1.02      0.33 o 
   0   5  14        2.87        2.77      0.24 o 
   1   5  14       48.06       44.58      0.75 o 
   2   5  14        2.26        3.11      0.15 o 
   3   5  14        1.83        1.78      0.16 o 
   4   5  14       52.29       52.73      0.79 o 
   5   5  14       53.96       52.68      0.94 o 
   6   5  14        3.59        2.74      0.26 o 
   7   5  14        0.02       -0.11      0.25 o 
   8   5  14        0.07        0.27      0.37 o 
  -3   6  14       10.16       10.06      1.03 o 
  -2   6  14        0.23        0.06      0.30 o 
  -1   6  14       19.32       22.30      0.90 o 
   0   6  14        4.08        4.98      0.32 o 
   1   6  14        3.19        3.61      0.30 o 
   2   6  14        7.08        7.37      0.24 o 
   3   6  14        1.93        2.60      0.19 o 
   4   6  14       59.10       55.28      0.75 o 
   5   6  14       14.54       14.20      0.52 o 
   6   6  14       35.72       33.36      0.69 o 
   7   6  14       11.79       14.91      0.60 o 
   8   6  14        1.62        2.16      0.30 o 
  -2   7  14        4.88        5.27      0.63 o 
  -1   7  14       12.15       10.39      0.71 o 
   0   7  14       33.36       35.06      1.14 o 
   1   7  14        0.80        1.38      0.22 o 
   2   7  14       20.09       20.72      0.41 o 
   3   7  14       40.23       40.22      0.84 o 
   4   7  14       10.49        9.54      0.35 o 
   5   7  14       46.82       49.99      0.70 o 
   6   7  14       81.06       90.30      1.49 o 
   7   7  14        0.62        0.29      0.25 o 
   8   7  14        4.93        4.37      0.36 o 
  -2   8  14        0.19        0.12      0.54 o 
  -1   8  14        0.35        0.15      0.45 o 
   0   8  14       12.50       14.05      0.72 o 
   1   8  14       20.45       23.23      0.65 o 
   2   8  14        1.46        1.17      0.28 o 
   3   8  14        1.58        2.52      0.31 o 
   4   8  14       10.88       11.28      0.40 o 
   5   8  14       17.04       14.98      0.44 o 
   6   8  14       13.99       11.26      0.42 o 
   7   8  14       23.24       24.57      0.64 o 
   8   8  14        5.41        6.95      0.55 o 
  -1   9  14        4.60        5.47      0.53 o 
   0   9  14       20.88       19.45      0.63 o 
   1   9  14       74.06       81.36      1.41 o 
   2   9  14        5.50        4.64      0.35 o 
   3   9  14       59.36       59.90      1.10 o 
   4   9  14        3.90        5.34      0.33 o 
   5   9  14       13.06       14.83      0.49 o 
   6   9  14       66.28       71.80      1.06 o 
   7   9  14       23.94       23.70      0.80 o 
   8   9  14        4.62        4.81      0.38 o 
  -1  10  14        3.56        4.14      0.44 o 
   0  10  14        5.06        5.33      0.41 o 
   1  10  14       19.25       21.26      0.82 o 
   2  10  14        1.58        2.55      0.34 o 
   3  10  14        8.92        9.24      0.49 o 
   4  10  14       50.80       53.16      1.18 o 
   5  10  14        0.19        0.53      0.27 o 
   6  10  14       38.22       38.60      0.77 o 
   7  10  14        0.18        0.30      0.30 o 
   8  10  14        7.62        7.01      0.42 o 
   0  11  14        1.65        1.44      0.41 o 
   1  11  14       21.52       20.43      0.84 o 
   2  11  14        2.93        4.00      0.42 o 
   3  11  14       22.31       22.93      0.79 o 
   4  11  14        1.39        1.15      0.34 o 
   5  11  14        7.55        9.83      0.67 o 
   6  11  14        1.78        1.93      0.35 o 
   7  11  14        0.37       -0.18      0.33 o 
   1  12  14       10.61        9.37      1.29 o 
   2  12  14        4.03        4.87      0.52 o 
   3  12  14       28.83       27.77      1.12 o 
   4  12  14        7.39        6.27      0.50 o 
   5  12  14        0.06        0.30      0.39 o 
   6  12  14        3.63        4.26      0.65 o 
   4  13  14        3.57        3.34      0.51 o 
   5  13  14       23.21       22.39      2.48 o 
   0  -2  15        2.99        4.03      1.18 o 
   1  -2  15        0.65        2.10      0.68 o 
   2  -2  15        0.83        0.33      0.38 o 
  -1  -1  15        0.13       -0.43      0.48 o 
   0  -1  15        9.25       10.08      0.86 o 
   1  -1  15       10.85       10.68      1.67 o 
   2  -1  15       23.94       23.77      0.80 o 
   3  -1  15        0.00       -0.34      0.34 o 
   4  -1  15        8.47        8.58      0.53 o 
  -2   0  15        0.58        0.34      0.68 o 
  -1   0  15        2.26        3.10      0.57 o 
   0   0  15        1.00        0.84      0.48 o 
   1   0  15       16.27       17.85      0.87 o 
   2   0  15       32.29       34.30      0.91 o 
   3   0  15        1.46        0.97      0.28 o 
   4   0  15       29.49       31.94      0.85 o 
   5   0  15        0.18        0.94      0.40 o 
  -2   1  15       19.88       18.67      1.49 o 
  -1   1  15        3.51        4.87      0.52 o 
   0   1  15        0.94        0.43      0.39 o 
   1   1  15       40.41       42.99      1.31 o 
   2   1  15        1.29        1.12      0.23 o 
   3   1  15       14.36       14.24      0.55 o 
   4   1  15       18.25       19.33      0.65 o 
   5   1  15        5.85        6.23      0.40 o 
   6   1  15        1.48        1.50      0.36 o 
  -2   2  15        0.77        1.24      0.68 o 
  -1   2  15       13.52       17.05      1.30 o 
   0   2  15        2.90        3.54      0.72 o 
   1   2  15        3.50        3.52      0.38 o 
   2   2  15       16.80       16.58      0.51 o 
   3   2  15       33.92       39.22      0.82 o 
   4   2  15       10.25        8.11      0.43 o 
   5   2  15       15.95       17.84      1.03 o 
   6   2  15        0.23       -0.28      0.31 o 
   7   2  15        1.93        1.28      0.60 o 
  -2   3  15       11.53       12.55      0.94 o 
  -1   3  15        4.46        2.66      0.57 o 
   0   3  15        3.82        4.39      0.48 o 
   1   3  15        0.80        0.78      0.34 o 
   2   3  15        2.57        2.85      0.22 o 
   3   3  15       13.75       13.48      0.50 o 
   4   3  15       39.31       42.43      0.87 o 
   5   3  15        0.72        0.95      0.27 o 
   6   3  15       11.03       11.42      0.65 o 
   7   3  15        0.18       -0.29      0.38 o 
  -2   4  15        6.99        8.39      0.89 o 
  -1   4  15        3.13        2.38      0.59 o 
   0   4  15       20.03       25.72      1.33 o 
   1   4  15        0.95        0.53      0.33 o 
   2   4  15        0.41        1.07      0.20 o 
   3   4  15       21.90       19.34      0.72 o 
   4   4  15       20.87       18.96      0.65 o 
   5   4  15        3.10        2.99      0.35 o 
   6   4  15       34.84       37.24      1.01 o 
   7   4  15        0.24        0.49      0.35 o 
  -2   5  15       15.08       12.51      0.93 o 
  -1   5  15       59.96       67.64      2.06 o 
   0   5  15        4.25        6.54      0.56 o 
   1   5  15        0.05        0.01      0.35 o 
   2   5  15        2.83        2.54      0.27 o 
   3   5  15        0.75        0.13      0.30 o 
   4   5  15       12.80       14.91      0.58 o 
   5   5  15       40.72       42.09      0.98 o 
   6   5  15       26.57       25.67      1.23 o 
   7   5  15        1.02        0.99      0.35 o 
   8   5  15        2.20        2.41      0.91 o 
  -2   6  15        0.75        0.74      1.67 o 
  -1   6  15       16.56       18.78      0.92 o 
   0   6  15        2.61        3.64      0.47 o 
   1   6  15        0.13        0.02      0.30 o 
   2   6  15        9.30       10.24      0.58 o 
   3   6  15        1.51        1.17      0.28 o 
   4   6  15        3.72        3.83      0.30 o 
   5   6  15       20.56       22.41      0.73 o 
   6   6  15        0.75        0.58      0.33 o 
   7   6  15        5.75        6.98      0.58 o 
   8   6  15        0.21        0.37      0.38 o 
  -2   7  15        6.22        7.63      1.74 o 
  -1   7  15       60.03       59.40      1.64 o 
   0   7  15       60.17       57.61      1.74 o 
   1   7  15        3.93        4.55      0.42 o 
   2   7  15        6.33        5.26      0.33 o 
   3   7  15       22.13       21.26      0.75 o 
   4   7  15        0.76        0.74      0.27 o 
   5   7  15       28.50       28.91      0.81 o 
   6   7  15       64.99       65.89      1.37 o 
   7   7  15        8.48       12.55      0.76 o 
   8   7  15        1.55        1.38      0.39 o 
  -1   8  15       70.87       71.00      1.87 o 
   0   8  15       16.20       20.37      1.12 o 
   1   8  15        0.20        0.11      0.28 o 
   2   8  15        0.67        0.66      0.29 o 
   3   8  15       35.08       37.58      0.83 o 
   4   8  15       19.17       16.27      0.60 o 
   5   8  15       39.57       42.64      0.89 o 
   6   8  15        0.20        0.65      0.34 o 
   7   8  15       17.00       18.11      1.11 o 
   8   8  15       10.04       11.20      0.94 o 
   0   9  15       24.06       26.49      1.32 o 
   1   9  15       19.85       20.02      0.72 o 
   2   9  15        4.38        3.68      0.37 o 
   3   9  15      105.52      105.31      2.52 o 
   4   9  15        5.05        5.59      0.39 o 
   5   9  15        8.95        7.52      0.51 o 
   6   9  15        1.84        1.64      0.34 o 
   7   9  15       19.12       21.63      0.80 o 
   0  10  15       38.92       40.74      1.56 o 
   1  10  15        2.13        1.81      0.40 o 
   2  10  15       11.06       13.67      0.63 o 
   3  10  15        4.47        5.16      0.41 o 
   4  10  15        2.63        1.78      0.41 o 
   5  10  15       13.77       15.22      0.85 o 
   6  10  15        0.06        0.56      0.44 o 
   7  10  15       14.99       13.15      0.71 o 
   1  11  15        8.23        8.57      0.63 o 
   2  11  15       18.63       20.75      1.01 o 
   3  11  15        4.98        4.32      0.44 o 
   4  11  15       30.82       36.39      0.99 o 
   5  11  15       20.95       19.98      0.80 o 
   6  11  15        0.22        1.02      0.53 o 
   3  12  15       11.22       11.85      0.73 o 
   4  12  15        5.65        5.39      0.58 o 
   5  12  15        7.98        6.89      0.54 o 
   1   0  16        6.51        7.21      1.06 o 
   2   0  16        0.75        0.88      0.49 o 
   3   0  16        2.29        1.62      0.37 o 
   0   1  16        1.59        1.06      0.59 o 
   1   1  16        0.08        0.56      0.42 o 
   2   1  16        0.81        0.21      0.42 o 
   3   1  16        2.70        2.48      0.35 o 
   4   1  16       16.04       15.05      0.66 o 
  -1   2  16       35.64       37.21      1.98 o 
   0   2  16        0.63        0.25      0.62 o 
   1   2  16        9.49       11.05      0.77 o 
   2   2  16       19.30       21.64      0.94 o 
   3   2  16        1.89        2.30      0.29 o 
   4   2  16        0.75        0.87      0.31 o 
   5   2  16       23.45       23.50      0.78 o 
  -1   3  16       29.31       33.74      1.86 o 
   0   3  16       10.77       12.96      1.30 o 
   1   3  16        0.06       -0.44      0.48 o 
   2   3  16        3.99        5.38      0.56 o 
   3   3  16        0.09       -0.25      0.25 o 
   4   3  16        2.61        2.39      0.44 o 
   5   3  16       15.98       16.53      0.64 o 
   6   3  16        0.15       -0.33      0.33 o 
  -1   4  16        0.93        0.74      0.74 o 
   0   4  16       17.59       18.67      1.36 o 
   1   4  16        2.83        2.57      0.57 o 
   2   4  16        2.41        2.98      0.46 o 
   3   4  16        1.11        0.20      0.27 o 
   4   4  16        0.24        0.08      0.31 o 
   5   4  16        5.47        7.53      0.51 o 
   6   4  16        5.08        5.03      0.46 o 
  -1   5  16       26.20       26.87      1.41 o 
   0   5  16        8.24        9.28      0.94 o 
   1   5  16       39.35       42.08      2.25 o 
   2   5  16        2.73        2.48      0.41 o 
   3   5  16        1.59        1.35      0.30 o 
   4   5  16        3.44        2.99      0.37 o 
   5   5  16        0.25        0.30      0.33 o 
   6   5  16        6.46        5.10      0.43 o 
   7   5  16        0.00        0.14      0.46 o 
  -1   6  16        0.19        0.30      0.58 o 
   0   6  16       11.54       11.34      0.97 o 
   1   6  16       66.09       76.08      2.29 o 
   2   6  16       17.78       15.13      0.82 o 
   3   6  16        0.01        0.13      0.29 o 
   4   6  16        0.15        0.49      0.30 o 
   5   6  16        0.00        0.21      0.31 o 
   6   6  16       20.71       18.71      0.80 o 
   7   6  16        0.10        0.22      0.41 o 
   0   7  16        0.76        0.59      0.53 o 
   1   7  16       63.56       61.47      1.62 o 
   2   7  16       33.66       33.68      1.07 o 
   3   7  16        0.12       -0.01      0.32 o 
   4   7  16        1.44        0.43      0.32 o 
   5   7  16       47.19       46.03      1.13 o 
   6   7  16       33.35       35.90      0.98 o 
   7   7  16       28.75       27.54      1.05 o 
   0   8  16        0.00       -0.30      0.62 o 
   1   8  16        7.10        7.42      1.12 o 
   2   8  16       43.60       50.10      1.15 o 
   3   8  16        0.04       -0.06      0.33 o 
   4   8  16        0.14        0.02      0.32 o 
   5   8  16       14.00       16.13      0.77 o 
   6   8  16        2.24        3.06      0.42 o 
   7   8  16        1.82        1.19      0.58 o 
   1   9  16        5.41        6.61      0.67 o 
   2   9  16       21.17       25.05      0.87 o 
   3   9  16        9.03        5.83      0.42 o 
   4   9  16        7.32        6.56      0.72 o 
   5   9  16       17.35       16.66      1.04 o 
   6   9  16       22.11       23.87      0.87 o 
   2  10  16        0.85        0.42      0.40 o 
   3  10  16       12.98       13.58      0.66 o 
   4  10  16        0.01       -0.28      0.44 o 
   5  10  16        4.05        3.05      0.44 o 
   6  10  16        3.37        1.69      0.47 o 
   4  11  16        6.60        4.42      0.51 o 
   2   2  17        6.76        6.41      0.63 o 
   3   2  17        0.09        0.53      0.84 o 
   1   3  17        0.18        0.08      0.64 o 
   2   3  17       45.93       48.52      1.85 o 
   3   3  17        5.69        4.55      0.43 o 
   4   3  17       11.91       16.19      0.98 o 
   1   4  17        1.35        1.38      0.64 o 
   2   4  17        0.33        0.67      0.58 o 
   3   4  17       17.41       17.51      0.75 o 
   4   4  17        2.52        2.20      0.53 o 
   5   4  17        4.17        3.70      0.55 o 
   1   5  17        0.41        0.73      0.63 o 
   2   5  17       18.76       21.02      1.27 o 
   3   5  17       62.75       69.30      1.62 o 
   4   5  17       32.04       30.68      1.09 o 
   5   5  17        8.22        8.79      0.74 o 
   1   6  17        0.88        1.39      0.65 o 
   2   6  17       48.67       52.05      2.98 o 
   3   6  17       33.96       36.27      1.08 o 
   4   6  17       36.71       34.88      0.97 o 
   5   6  17        0.29        0.13      0.39 o 
   1   7  17        2.75        2.82      0.65 o 
   2   7  17       26.07       25.41      1.35 o 
   3   7  17        1.45        1.53      0.41 o 
   4   7  17       47.04       52.24      1.22 o 
   5   7  17        2.94        2.01      0.42 o 
   2   8  17        4.59        4.05      0.63 o 
   3   8  17        6.07        7.16      0.80 o 
   4   8  17       21.63       22.46      0.86 o 
   5   8  17       16.75       16.76      0.77 o 
   3   9  17       14.90       14.17      0.96 o 
   4   9  17        4.12        3.74      0.84 o 
                                                 
